# Supplementary material for: 11,20-Dihy­droxy-3-oxopregna-1,4-dien-21-oic acid monohydrate
Source: Acta Crystallogr Sect E Struct Rep Online. 2011 May 7;67(Pt 6):o1290. doi: 10.1107/S1600536811015224 (PMC3120479; doi:10.1107/S1600536811015224)
Supplement: Supplementary file 2 [file e-67-o1290-Isup2.hkl]

# 
# h,k,l, Fc-squared, Fo-squared, sigma(Fo-squared) and status flag 
# 
data_I
_shelx_title ' r91115h in P2(1)2(1)2(1)' 
_shelx_refln_list_code          4 
_shelx_F_calc_maximum      131.05 
_exptl_crystal_F_000       816.00 
_reflns_d_resolution_high  0.8404 
 
loop_ 
 _symmetry_equiv_pos_as_xyz 
 'x, y, z' 
 '-x+1/2, -y, z+1/2' 
 '-x, y+1/2, -z+1/2' 
 'x+1/2, -y+1/2, -z' 
 
_cell_length_a    11.8013 
_cell_length_b    12.5255 
_cell_length_c    12.8840 
_cell_angle_alpha  90.000 
_cell_angle_beta   90.000 
_cell_angle_gamma  90.000 
 
_shelx_F_squared_multiplier     1.000 
 
loop_ 
 _refln_index_h 
 _refln_index_k 
 _refln_index_l 
 _refln_F_squared_calc 
 _refln_F_squared_meas 
 _refln_F_squared_sigma 
 _refln_observed_status 
   2   0   0     3154.84     2795.87    116.26 o 
   4   0   0     2318.73     2393.43     65.34 o 
   6   0   0      383.18      308.33     18.96 o 
   8   0   0      300.69      313.21     21.98 o 
  10   0   0       19.72      -10.89     12.27 o 
  12   0   0      195.96      200.40     21.78 o 
  14   0   0        5.96       12.63     11.37 o 
   1   1   0        2.41       -1.78      1.19 o 
   3   1   0     8118.07     8174.90     80.14 o 
   4   1   0      146.36      135.42      3.51 o 
   5   1   0      181.96      145.60      5.90 o 
   6   1   0     1177.50     1204.80     45.07 o 
   7   1   0      470.27      491.77     17.18 o 
   8   1   0      251.21      273.61     15.82 o 
   9   1   0      463.65      470.07     31.63 o 
  10   1   0       44.02       46.96     21.72 o 
  11   1   0      476.28      452.16     15.67 o 
  12   1   0       67.82       93.42     28.88 o 
  13   1   0       32.29       26.42      9.91 o 
  14   1   0       16.13       11.85      7.61 o 
   0   2   0      690.77      589.22     15.52 o 
   1   2   0      372.01      346.28      3.66 o 
   2   2   0     1228.43     1174.32     20.74 o 
   3   2   0     1649.40     1550.55     18.29 o 
   4   2   0     1536.41     1683.75     32.50 o 
   5   2   0        6.79       17.13      4.71 o 
   6   2   0       74.05       61.30     15.82 o 
   7   2   0      262.02      293.42     14.45 o 
   8   2   0        5.14        8.29      9.73 o 
   9   2   0      214.62      203.32     13.71 o 
  10   2   0      221.36      243.23     15.99 o 
  11   2   0       24.47       10.11     11.62 o 
  12   2   0       18.07       20.22      9.72 o 
  13   2   0      503.77      504.75     21.39 o 
   1   3   0        0.01        4.31      1.47 o 
   2   3   0        0.62        2.50      1.35 o 
   3   3   0     5280.63     4764.24     57.24 o 
   4   3   0     5388.53     5427.93    103.71 o 
   5   3   0      731.08      729.64     11.00 o 
   6   3   0       88.72      107.32      7.33 o 
   7   3   0      154.23      154.38     10.65 o 
   8   3   0      954.05      985.13     33.01 o 
   9   3   0      218.06      217.38     11.13 o 
  10   3   0       17.31        5.25      9.49 o 
  11   3   0      264.85      238.41     16.39 o 
  12   3   0       51.88       50.46     16.26 o 
  13   3   0        7.34       10.10      7.28 o 
   0   4   0        8.85        6.97      2.16 o 
   1   4   0     4536.04     4242.68     50.82 o 
   2   4   0        6.01       16.83      2.39 o 
   3   4   0     5958.06     5954.15     80.81 o 
   4   4   0      223.92      202.53      6.16 o 
   5   4   0      613.18      707.51     13.19 o 
   6   4   0     1126.52     1267.23     37.82 o 
   7   4   0       21.05       23.37      5.01 o 
   8   4   0      859.32      892.10     23.79 o 
   9   4   0      167.47      165.55     10.92 o 
  10   4   0      133.87      129.02      8.59 o 
  11   4   0        2.80       10.01     13.54 o 
  12   4   0       22.62       20.89      8.15 o 
  13   4   0       45.36       46.98     14.37 o 
   1   5   0      221.83      255.38      3.21 o 
   2   5   0      466.78      519.72      5.54 o 
   3   5   0     1062.98     1062.05     12.26 o 
   4   5   0     3258.25     3499.80     87.38 o 
   5   5   0      167.65      207.20      4.61 o 
   6   5   0      471.89      473.99     12.42 o 
   7   5   0      194.93      187.89      5.82 o 
   8   5   0       15.48       17.75      4.06 o 
   9   5   0        0.04        5.94      2.40 o 
  10   5   0      496.36      476.74     20.64 o 
  11   5   0       49.44       67.59     12.89 o 
  12   5   0        9.99       12.85      7.40 o 
  13   5   0      130.66      103.41     41.18 o 
   0   6   0      660.41      690.06     10.52 o 
   1   6   0      277.70      276.80      5.72 o 
   2   6   0       97.04      126.40      3.43 o 
   3   6   0      612.13      687.07     11.68 o 
   4   6   0      238.06      226.82      4.54 o 
   5   6   0       40.52       41.02      5.28 o 
   6   6   0      255.13      275.56      8.72 o 
   7   6   0        0.01        4.46      3.04 o 
   8   6   0       11.05       13.29      4.42 o 
   9   6   0      609.47      601.58     21.55 o 
  10   6   0        7.87        8.46      4.92 o 
  11   6   0       11.58       11.65      4.73 o 
  12   6   0       46.02       43.23     11.92 o 
   1   7   0      947.51      967.34     16.10 o 
   2   7   0        1.25        1.83      1.61 o 
   3   7   0       23.66       25.45      3.97 o 
   4   7   0      280.14      303.89      6.40 o 
   5   7   0      453.79      457.48      9.61 o 
   6   7   0       65.85       71.78     11.00 o 
   7   7   0      251.16      243.87     12.05 o 
   8   7   0       30.33       31.49      6.52 o 
   9   7   0      708.21      736.06     22.01 o 
  10   7   0      130.57      120.88     21.39 o 
  11   7   0      156.23      169.43     24.36 o 
  12   7   0       53.04       47.04     12.71 o 
   0   8   0      513.42      520.57     17.46 o 
   1   8   0      437.25      416.11      7.71 o 
   2   8   0        1.75        2.77      1.46 o 
   3   8   0      825.20      901.39     27.20 o 
   4   8   0      210.19      208.73      5.86 o 
   5   8   0      219.04      225.69      6.37 o 
   6   8   0      597.09      623.14     14.74 o 
   7   8   0       34.02       26.83      7.37 o 
   8   8   0      231.63      246.99     12.21 o 
   9   8   0       69.56       51.73      8.77 o 
  10   8   0      153.86      158.88     22.23 o 
  11   8   0       67.74       68.99     12.99 o 
   1   9   0      129.76      130.99      5.96 o 
   2   9   0       83.75       84.05      6.31 o 
   3   9   0      751.31      728.00     12.22 o 
   4   9   0      136.70      146.71      6.15 o 
   5   9   0      212.34      204.69      7.33 o 
   6   9   0      101.41      120.13     11.52 o 
   7   9   0      654.23      623.45     15.75 o 
   8   9   0        4.57        5.31      2.96 o 
   9   9   0       44.76       34.98      7.95 o 
  10   9   0       36.52       35.71      7.77 o 
  11   9   0        0.25       -0.37      5.33 o 
   0  10   0       10.62       10.89      5.05 o 
   1  10   0       23.19       21.59      5.28 o 
   2  10   0     1439.15     1569.96     45.13 o 
   3  10   0       96.14       75.84      8.97 o 
   4  10   0      962.38      942.09     15.94 o 
   5  10   0        9.94       16.94      4.84 o 
   6  10   0      121.73      108.83      8.57 o 
   7  10   0      187.41      161.58      9.14 o 
   8  10   0      164.60      193.13      8.62 o 
   9  10   0       98.12       76.29     16.14 o 
  10  10   0       20.30       18.05      6.30 o 
   1  11   0      746.59      772.50     20.34 o 
   2  11   0       63.42       60.23     10.72 o 
   3  11   0      181.14      167.07      8.83 o 
   4  11   0      117.06      103.31      8.35 o 
   5  11   0      299.07      282.39     13.60 o 
   6  11   0      173.88      151.73     10.32 o 
   7  11   0       68.44       61.76     12.27 o 
   8  11   0      159.48      142.71      8.63 o 
   9  11   0        2.04        7.02      5.57 o 
   0  12   0      131.16      102.06     27.16 o 
   1  12   0      128.20      127.48     19.64 o 
   2  12   0       68.78       75.33     10.48 o 
   3  12   0      510.27      531.15     12.20 o 
   4  12   0      120.88      126.63      8.72 o 
   5  12   0       16.00       16.19      3.83 o 
   6  12   0       26.54       23.41      7.25 o 
   7  12   0        2.62        5.50      4.57 o 
   8  12   0       21.02       19.46      8.97 o 
   1  13   0        0.03        4.07      3.29 o 
   2  13   0        0.59        1.34      3.50 o 
   3  13   0       52.06       44.95     10.99 o 
   4  13   0       36.90       24.55      6.24 o 
   5  13   0        6.64        5.52      2.29 o 
   6  13   0      356.57      325.78     19.32 o 
   0  14   0        7.05       12.39      5.64 o 
   1  14   0       67.83       71.99     17.78 o 
   2  14   0        1.28        8.54      6.24 o 
   3  14   0      235.62      252.91     39.07 o 
   4  14   0        0.63       -0.35      4.49 o 
   1   0   1      531.12      488.69     11.23 o 
   2   0   1    17173.95    21467.42    337.26 o 
   3   0   1     2617.77     2474.37     47.45 o 
   4   0   1     2036.40     1991.88     56.19 o 
   5   0   1      459.33      466.34      7.13 o 
   6   0   1     1534.45     1562.63     45.51 o 
   7   0   1      261.07      292.42     16.43 o 
   8   0   1     1414.91     1498.35     49.91 o 
   9   0   1      159.95      171.30     17.61 o 
  10   0   1      443.30      404.45     23.09 o 
  11   0   1       11.66        3.94      9.47 o 
  12   0   1       73.22       67.59     21.84 o 
  13   0   1       42.45       47.98     16.03 o 
  14   0   1        0.40       10.71      6.85 o 
   0   1   1     3441.72     3139.03     23.67 o 
   1   1   1      122.14      123.39      2.46 o 
   2   1   1    10776.52    11453.94     93.71 o 
   3   1   1     5063.44     4770.52     47.91 o 
   4   1   1      438.77      412.09      6.47 o 
   5   1   1      671.34      711.89      7.20 o 
   6   1   1     1925.27     2144.06     40.49 o 
   7   1   1       39.27       58.15     10.10 o 
   8   1   1       26.98       22.40      5.96 o 
   9   1   1      420.96      394.21     12.61 o 
  10   1   1      113.94      104.87     19.07 o 
  11   1   1       18.75       16.10      5.40 o 
  12   1   1      122.38      136.26     28.46 o 
  13   1   1      100.60       85.21     17.14 o 
   0   2   1    16002.26    19141.28    300.14 o 
   1   2   1     4072.19     3763.52     25.09 o 
   2   2   1     5146.62     4780.39     42.45 o 
   3   2   1      185.82      173.55      2.71 o 
   4   2   1      460.59      554.33      5.36 o 
   5   2   1     1421.43     1529.14     15.11 o 
   6   2   1      239.65      275.83      8.91 o 
   7   2   1       18.36       14.73      4.97 o 
   8   2   1      112.89      131.94      9.14 o 
   9   2   1       52.58       46.83      8.37 o 
  10   2   1      418.23      397.72     17.05 o 
  11   2   1       32.58       33.77      8.74 o 
  12   2   1        7.81        9.01      4.27 o 
  13   2   1       75.03       67.16     13.85 o 
   0   3   1     2793.26     2651.41     18.86 o 
   1   3   1     1107.01     1029.46     10.74 o 
   2   3   1     3997.67     3600.19     32.66 o 
   3   3   1     2679.76     2673.76     22.50 o 
   4   3   1     1662.00     1668.46     17.32 o 
   5   3   1      512.58      502.69      6.97 o 
   6   3   1     1697.26     1816.35     26.39 o 
   7   3   1      135.11      133.30      5.45 o 
   8   3   1      713.15      713.02     16.04 o 
   9   3   1       61.11       56.51     10.47 o 
  10   3   1      458.04      456.28     12.82 o 
  11   3   1      307.48      303.68     14.69 o 
  12   3   1      409.52      408.53     19.98 o 
  13   3   1       75.71       65.37     15.39 o 
   0   4   1       30.39       24.09      2.04 o 
   1   4   1     2292.02     2076.12     12.40 o 
   2   4   1     1385.01     1415.04     17.72 o 
   3   4   1      946.57      911.47      6.25 o 
   4   4   1     1132.91     1271.52     15.62 o 
   5   4   1     1947.54     2045.18     28.03 o 
   6   4   1       69.96       70.63      3.87 o 
   7   4   1      147.43      134.20      4.62 o 
   8   4   1      290.19      305.32      7.19 o 
   9   4   1      154.77      157.37      6.25 o 
  10   4   1       78.79       72.28      7.46 o 
  11   4   1      122.11      154.19     22.83 o 
  12   4   1      254.12      254.09     13.06 o 
  13   4   1       34.08       27.58      8.08 o 
   0   5   1      181.17      188.10      3.89 o 
   1   5   1     1044.56     1011.40      8.75 o 
   2   5   1     3836.49     3680.78     39.88 o 
   3   5   1     3778.97     3748.17     36.67 o 
   4   5   1       77.98       81.11      2.68 o 
   5   5   1      900.42      930.02     13.43 o 
   6   5   1     1362.21     1406.10     25.88 o 
   7   5   1      172.40      188.66      8.27 o 
   8   5   1       12.27       19.57      4.09 o 
   9   5   1      430.32      433.12      7.92 o 
  10   5   1      126.12      133.68      8.55 o 
  11   5   1       78.96       78.90     11.99 o 
  12   5   1       28.54       30.78      7.48 o 
  13   5   1       92.72       86.98     17.82 o 
   0   6   1      373.37      402.72      6.43 o 
   1   6   1      310.94      328.48      3.90 o 
   2   6   1      166.22      176.48      3.32 o 
   3   6   1      940.83      980.10     12.91 o 
   4   6   1      275.22      293.68      4.94 o 
   5   6   1       42.32       49.63      3.90 o 
   6   6   1        3.11        5.63      1.61 o 
   7   6   1       70.96       75.07      6.93 o 
   8   6   1      505.25      515.89     11.83 o 
   9   6   1      397.83      389.43      8.18 o 
  10   6   1      558.89      596.17     18.81 o 
  11   6   1        6.74       10.66      4.47 o 
  12   6   1       45.07       50.59     10.05 o 
   0   7   1       14.23       13.69      2.27 o 
   1   7   1     2153.44     2111.18     23.21 o 
   2   7   1      707.61      781.00      9.52 o 
   3   7   1      317.63      307.79      4.85 o 
   4   7   1       63.21       56.57      2.63 o 
   5   7   1       33.52       28.81      3.25 o 
   6   7   1      674.09      701.36     15.53 o 
   7   7   1      549.86      509.03      9.93 o 
   8   7   1      111.50      109.84     10.25 o 
   9   7   1       65.08       57.94      7.23 o 
  10   7   1       70.71       72.95     10.65 o 
  11   7   1      125.67      140.32     11.63 o 
  12   7   1      171.99      181.29     11.49 o 
   0   8   1        3.25        3.90      1.84 o 
   1   8   1      225.68      231.21      3.12 o 
   2   8   1      164.91      169.20      3.71 o 
   3   8   1      211.51      234.91      4.49 o 
   4   8   1      176.09      184.30      5.33 o 
   5   8   1      253.62      237.06      4.70 o 
   6   8   1       67.74       77.32      6.62 o 
   7   8   1       20.04       19.51      6.20 o 
   8   8   1       36.63       37.82      4.96 o 
   9   8   1      518.92      530.02      9.25 o 
  10   8   1      162.51      162.59     11.20 o 
  11   8   1      181.84      200.19     10.04 o 
   0   9   1        7.89        7.86      2.15 o 
   1   9   1      257.71      260.22      5.66 o 
   2   9   1      781.15      805.38     10.53 o 
   3   9   1      223.79      238.68      4.64 o 
   4   9   1      137.26      125.18      4.27 o 
   5   9   1      620.20      589.48      8.78 o 
   6   9   1       27.46       17.26      3.81 o 
   7   9   1       81.67       65.39      8.45 o 
   8   9   1      106.50       91.05      9.68 o 
   9   9   1      106.98      102.68      7.91 o 
  10   9   1       15.07       16.14      4.02 o 
  11   9   1      268.07      288.29      8.73 o 
   0  10   1      125.41      124.69      4.41 o 
   1  10   1      467.12      460.12      7.32 o 
   2  10   1       82.55       87.27      5.35 o 
   3  10   1      185.01      194.88      5.05 o 
   4  10   1      160.84      157.90      5.42 o 
   5  10   1       30.22       32.37      3.70 o 
   6  10   1       66.63       58.68      7.03 o 
   7  10   1       37.16       32.49      4.96 o 
   8  10   1       10.16       10.12      2.85 o 
   9  10   1       22.84       22.93      4.04 o 
  10  10   1       21.47       16.43      4.49 o 
   0  11   1      120.15      116.54      8.93 o 
   1  11   1      694.81      675.81     11.57 o 
   2  11   1      716.45      722.23     10.05 o 
   3  11   1      153.10      155.03      5.13 o 
   4  11   1       86.28       73.16      5.91 o 
   5  11   1       97.08      100.20      7.44 o 
   6  11   1       35.84       27.29      4.59 o 
   7  11   1      105.71      108.11      9.50 o 
   8  11   1       68.16       61.97      9.97 o 
   9  11   1       83.79       69.84     11.52 o 
   0  12   1      446.74      471.77      9.18 o 
   1  12   1      140.44      166.74      8.19 o 
   2  12   1       48.55       43.35      5.69 o 
   3  12   1        6.78        4.94      2.09 o 
   4  12   1      505.04      484.38      7.07 o 
   5  12   1       90.12      110.81      9.28 o 
   6  12   1        9.10       11.33      3.19 o 
   7  12   1       47.97       57.51      9.74 o 
   8  12   1      132.99      130.35     11.20 o 
   0  13   1      408.88      401.27      9.99 o 
   1  13   1      188.55      201.11      7.55 o 
   2  13   1       14.81       12.82      2.89 o 
   3  13   1      213.26      219.20      5.68 o 
   4  13   1      124.70      124.95      6.18 o 
   5  13   1       36.34       34.69      6.65 o 
   6  13   1        1.62        4.34      3.13 o 
   0  14   1       27.43       32.77      9.88 o 
   1  14   1       61.88       63.10     10.59 o 
   2  14   1       22.42       16.65      5.85 o 
   3  14   1       12.43       11.71      4.63 o 
   4  14   1      280.65      277.79      8.94 o 
   0   0   2      320.32      255.24     12.84 o 
   1   0   2      492.83      407.87      3.69 o 
   2   0   2      674.24      656.04     12.48 o 
   3   0   2        0.51       -0.58      2.15 o 
   4   0   2     2131.09     2015.10     35.20 o 
   5   0   2     2277.19     2323.64     28.40 o 
   6   0   2       19.28       22.21      5.69 o 
   7   0   2       29.60       35.45      7.97 o 
   8   0   2      497.25      579.10     45.28 o 
   9   0   2      153.96      151.20      7.44 o 
  10   0   2       18.47       16.55      6.93 o 
  11   0   2      128.66      106.64     28.01 o 
  12   0   2       29.26       23.34      9.14 o 
  13   0   2       13.47       14.53     10.05 o 
   0   1   2     1592.66     1396.19      9.02 o 
   1   1   2      160.90      162.74      1.74 o 
   2   1   2     5743.73     5463.14     33.36 o 
   3   1   2     1670.30     1587.33     24.70 o 
   4   1   2      212.50      169.93      2.82 o 
   5   1   2      805.37      915.21     10.29 o 
   6   1   2      368.32      410.51      9.12 o 
   7   1   2      153.29      141.61      5.08 o 
   8   1   2      779.24      746.26     16.25 o 
   9   1   2       28.49       24.57      5.10 o 
  10   1   2       89.56       93.95     18.62 o 
  11   1   2      156.16      176.38     14.76 o 
  12   1   2      231.40      217.05     16.83 o 
  13   1   2      391.38      423.27     14.93 o 
   0   2   2     2303.62     2069.29     19.63 o 
   1   2   2       36.97       30.95      1.14 o 
   2   2   2     2674.54     2552.49     25.17 o 
   3   2   2     1651.61     1647.38     24.66 o 
   4   2   2     5067.94     4912.57     56.95 o 
   5   2   2     2431.44     2571.77     33.01 o 
   6   2   2      784.74      824.94     12.80 o 
   7   2   2      637.02      727.43     14.63 o 
   8   2   2     1508.39     1594.38     30.76 o 
   9   2   2       31.65       24.89      4.87 o 
  10   2   2      517.38      557.40     15.34 o 
  11   2   2      298.66      309.10     11.41 o 
  12   2   2      263.03      294.02     10.80 o 
  13   2   2      135.09      112.95     24.98 o 
   0   3   2     4073.47     3626.29     41.61 o 
   1   3   2      838.41      809.60      8.95 o 
   2   3   2      884.20      843.87      5.22 o 
   3   3   2      881.67      922.19      7.53 o 
   4   3   2     2694.57     2666.82     21.55 o 
   5   3   2     1650.12     1767.83     22.37 o 
   6   3   2     1025.66     1157.81     20.11 o 
   7   3   2       20.11        8.82      3.26 o 
   8   3   2      935.88      969.91     18.17 o 
   9   3   2       71.06       97.96     20.47 o 
  10   3   2     1226.46     1268.43     29.10 o 
  11   3   2      251.07      262.26     11.94 o 
  12   3   2      124.60      113.97     19.56 o 
  13   3   2      376.77      401.18     11.56 o 
   0   4   2       24.31       22.15      1.41 o 
   1   4   2      397.72      416.31      4.20 o 
   2   4   2     1091.61     1075.81      7.68 o 
   3   4   2      993.00     1025.27      8.74 o 
   4   4   2     5325.84     5379.99     38.16 o 
   5   4   2     1699.93     1798.39     24.39 o 
   6   4   2       57.20       64.39      4.45 o 
   7   4   2      471.59      523.88     11.07 o 
   8   4   2     1245.15     1296.61     19.22 o 
   9   4   2      343.30      310.31     12.70 o 
  10   4   2       73.74       81.51      8.64 o 
  11   4   2      274.54      272.63     11.34 o 
  12   4   2       60.38       59.18     12.38 o 
  13   4   2       58.45       41.24     10.12 o 
   0   5   2     1578.31     1521.21     22.68 o 
   1   5   2      460.69      489.28      4.75 o 
   2   5   2      436.06      464.32      4.58 o 
   3   5   2      216.63      224.66      4.19 o 
   4   5   2     1149.14     1183.31     15.32 o 
   5   5   2      113.77      118.54      3.72 o 
   6   5   2      554.25      550.21     12.77 o 
   7   5   2      254.15      264.38      6.48 o 
   8   5   2      115.74      111.21      8.87 o 
   9   5   2      245.71      218.31      5.96 o 
  10   5   2      145.38      148.02      6.39 o 
  11   5   2       19.16       18.38      6.29 o 
  12   5   2       26.95       29.58      6.94 o 
  13   5   2        6.03        4.88      5.77 o 
   0   6   2      137.20      137.09      3.84 o 
   1   6   2     1324.40     1250.17     17.20 o 
   2   6   2        5.02        4.98      0.93 o 
   3   6   2      493.98      486.64      6.04 o 
   4   6   2      575.54      584.80      7.99 o 
   5   6   2     1033.75     1046.32     14.74 o 
   6   6   2      356.09      352.13      6.62 o 
   7   6   2     1138.57     1191.86     15.98 o 
   8   6   2      339.26      308.30      7.48 o 
   9   6   2      485.02      513.99     12.07 o 
  10   6   2      130.95      124.03     20.03 o 
  11   6   2       48.11       43.40     10.11 o 
  12   6   2       77.64       79.65     15.45 o 
   0   7   2      157.11      170.49      4.36 o 
   1   7   2       38.57       42.49      2.33 o 
   2   7   2      329.07      380.54      6.52 o 
   3   7   2      224.83      240.99      3.02 o 
   4   7   2      278.50      297.55      5.03 o 
   5   7   2       13.89       12.79      2.00 o 
   6   7   2      458.01      491.81     10.96 o 
   7   7   2     1424.24     1508.37     16.19 o 
   8   7   2      205.54      204.21      5.87 o 
   9   7   2       20.80       15.12      3.10 o 
  10   7   2       12.40        9.98      2.53 o 
  11   7   2      106.72      112.56     11.97 o 
  12   7   2       60.24       55.68     10.65 o 
   0   8   2     1042.64     1124.66     23.57 o 
   1   8   2      249.23      231.06      6.40 o 
   2   8   2      910.14      901.95     12.09 o 
   3   8   2      375.06      367.53      6.19 o 
   4   8   2       85.86       83.08      4.67 o 
   5   8   2      308.75      304.31      6.84 o 
   6   8   2       10.35        9.44      1.91 o 
   7   8   2       15.68       13.50      3.30 o 
   8   8   2      167.13      159.79      6.46 o 
   9   8   2       26.95       15.81      4.54 o 
  10   8   2      113.45       97.99      9.24 o 
  11   8   2       63.64       53.73      7.75 o 
   0   9   2       25.96       29.02      4.88 o 
   1   9   2      123.72      120.86      3.93 o 
   2   9   2       50.23       47.22      3.10 o 
   3   9   2      263.51      279.77      6.23 o 
   4   9   2       28.09       24.43      3.26 o 
   5   9   2      337.89      313.92      5.12 o 
   6   9   2      244.10      249.76      6.12 o 
   7   9   2       38.18       33.65      4.12 o 
   8   9   2       41.73       46.81      6.52 o 
   9   9   2       53.98       49.23      7.73 o 
  10   9   2       22.70       21.52      4.11 o 
  11   9   2        2.60        3.23      3.29 o 
   0  10   2      201.24      195.44     10.98 o 
   1  10   2      566.70      610.08      9.53 o 
   2  10   2       88.20       84.38      4.38 o 
   3  10   2       58.26       57.65      4.31 o 
   4  10   2      295.06      290.58      6.27 o 
   5  10   2       82.86       82.21      8.90 o 
   6  10   2       66.11       60.48      7.77 o 
   7  10   2       69.83       62.37      6.78 o 
   8  10   2       62.40       48.65      8.35 o 
   9  10   2       20.81       15.15      3.51 o 
  10  10   2       24.62       17.59      3.65 o 
   0  11   2       81.68       80.40     15.72 o 
   1  11   2      138.25      146.66      4.78 o 
   2  11   2       60.82       55.77      7.14 o 
   3  11   2      207.58      202.93      4.72 o 
   4  11   2      169.83      160.35      5.29 o 
   5  11   2       91.48       83.43     10.89 o 
   6  11   2      349.38      351.31     13.31 o 
   7  11   2       22.34       19.03      3.54 o 
   8  11   2       62.31       73.26      9.54 o 
   9  11   2       31.05       24.19      5.65 o 
   0  12   2      435.47      425.82     10.04 o 
   1  12   2      938.58      983.28     14.68 o 
   2  12   2      490.86      512.59      9.78 o 
   3  12   2       76.73       91.26      7.30 o 
   4  12   2       71.40       73.81      6.02 o 
   5  12   2       96.73       97.55     12.00 o 
   6  12   2      170.79      193.57      7.21 o 
   7  12   2      227.07      233.22      6.57 o 
   8  12   2        1.94        4.29      2.94 o 
   0  13   2       10.85       11.90      5.64 o 
   1  13   2      314.68      312.69     11.10 o 
   2  13   2      376.75      414.75     10.61 o 
   3  13   2      238.08      245.64      7.55 o 
   4  13   2      221.93      224.61      6.27 o 
   5  13   2       39.23       42.14      6.41 o 
   6  13   2       10.05       11.17      3.64 o 
   0  14   2        0.00        5.98      3.93 o 
   1  14   2      190.28      215.28      9.12 o 
   2  14   2       66.32       60.13     10.42 o 
   3  14   2      125.05      111.83     18.31 o 
   4  14   2       91.40       90.32     16.89 o 
   1   0   3     3927.05     3627.49     35.91 o 
   2   0   3      476.62      430.55      6.03 o 
   3   0   3     1861.07     1789.92     30.21 o 
   4   0   3      601.03      584.15      7.16 o 
   5   0   3        8.57       12.41      3.06 o 
   6   0   3      336.95      326.53     10.65 o 
   7   0   3       58.10       61.09      5.81 o 
   8   0   3      759.50      803.03     34.39 o 
   9   0   3       94.51       98.77      8.85 o 
  10   0   3      308.11      283.35     29.85 o 
  11   0   3      240.77      269.36     13.51 o 
  12   0   3       23.12       26.44      9.50 o 
  13   0   3      523.05      639.65     64.86 o 
   0   1   3     1056.73      948.67     13.27 o 
   1   1   3     3764.40     3390.04     26.83 o 
   2   1   3     4448.03     4017.97     33.63 o 
   3   1   3      768.12      766.73      5.32 o 
   4   1   3       19.43       24.40      2.09 o 
   5   1   3       42.09       51.08      4.63 o 
   6   1   3     1009.55      980.16     16.34 o 
   7   1   3      109.71      110.05      6.95 o 
   8   1   3      181.05      183.81      7.96 o 
   9   1   3      101.50       98.43      5.95 o 
  10   1   3      245.15      259.18     12.29 o 
  11   1   3      178.75      179.47     10.44 o 
  12   1   3      271.20      277.53     12.50 o 
  13   1   3      182.13      174.20     14.14 o 
   0   2   3      323.90      316.61      3.99 o 
   1   2   3        8.33        6.38      1.14 o 
   2   2   3     1451.45     1358.51     16.76 o 
   3   2   3      710.06      765.11      6.17 o 
   4   2   3      405.45      358.42      4.91 o 
   5   2   3      184.50      228.37      7.17 o 
   6   2   3      486.78      470.55     12.90 o 
   7   2   3      501.64      536.72     14.48 o 
   8   2   3       13.26       13.81      2.56 o 
   9   2   3      902.27      965.36     28.55 o 
  10   2   3      965.69      983.85     22.11 o 
  11   2   3      113.52      109.69     18.59 o 
  12   2   3       89.37       82.11     17.48 o 
  13   2   3        6.54       15.20      5.10 o 
   0   3   3     1580.54     1430.91     23.44 o 
   1   3   3     3135.32     2793.09     22.37 o 
   2   3   3      525.21      500.24      3.37 o 
   3   3   3     1481.53     1559.07     16.86 o 
   4   3   3       86.88       77.55      2.19 o 
   5   3   3     2590.84     2762.57     62.20 o 
   6   3   3      991.69     1011.61     19.94 o 
   7   3   3      528.54      588.39     13.22 o 
   8   3   3      341.95      346.86     10.33 o 
   9   3   3       20.81       14.83      5.18 o 
  10   3   3      539.59      543.72     15.44 o 
  11   3   3        4.59        9.18      3.66 o 
  12   3   3       60.53       52.17     13.41 o 
  13   3   3       33.24       22.93      7.25 o 
   0   4   3      451.60      431.67      6.25 o 
   1   4   3      151.20      138.74      2.01 o 
   2   4   3      550.81      577.64      4.45 o 
   3   4   3      265.23      279.88      4.07 o 
   4   4   3      867.83      925.80     11.89 o 
   5   4   3     1103.51     1179.63     17.08 o 
   6   4   3       44.96       65.56      7.05 o 
   7   4   3      290.58      275.63      8.54 o 
   8   4   3      483.88      545.96     13.49 o 
   9   4   3       25.93       14.55      4.17 o 
  10   4   3       98.68       97.75      6.77 o 
  11   4   3      169.19      183.81     17.20 o 
  12   4   3       69.03       52.55     10.27 o 
  13   4   3        1.24        2.54      3.95 o 
   0   5   3     1502.48     1346.27     31.01 o 
   1   5   3     3127.35     3121.62     39.24 o 
   2   5   3     2694.39     2781.49     34.17 o 
   3   5   3      187.86      185.90      3.40 o 
   4   5   3       31.06       34.13      2.22 o 
   5   5   3     1081.83     1113.89     14.84 o 
   6   5   3     1720.09     1853.69     25.04 o 
   7   5   3      253.98      239.26      6.70 o 
   8   5   3      479.33      495.14     12.76 o 
   9   5   3       64.68       80.47      9.97 o 
  10   5   3      237.62      259.46     10.77 o 
  11   5   3      219.31      208.66     15.53 o 
  12   5   3       68.89       66.73     13.01 o 
   0   6   3      272.97      316.52      6.32 o 
   1   6   3      173.41      186.97      3.84 o 
   2   6   3      127.97      137.79      3.49 o 
   3   6   3      408.69      357.59      6.10 o 
   4   6   3     1274.79     1402.42     16.77 o 
   5   6   3     1368.44     1408.82     16.76 o 
   6   6   3      275.88      264.26      6.26 o 
   7   6   3      849.15      873.23     12.33 o 
   8   6   3     1038.10     1115.83     15.66 o 
   9   6   3       73.31       65.42      9.13 o 
  10   6   3      105.24       94.63      7.47 o 
  11   6   3       14.41       13.86      3.78 o 
  12   6   3       41.93       31.08      7.95 o 
   0   7   3        8.14        7.95      1.81 o 
   1   7   3      164.50      161.48      3.39 o 
   2   7   3      545.52      550.44      8.26 o 
   3   7   3      469.75      523.48      7.25 o 
   4   7   3       91.94       97.72      3.90 o 
   5   7   3      143.29      136.69      3.59 o 
   6   7   3      163.41      160.35      4.78 o 
   7   7   3      143.75      144.58      4.80 o 
   8   7   3      383.81      370.67      7.25 o 
   9   7   3       62.61       50.49      6.35 o 
  10   7   3      106.38      102.03     12.71 o 
  11   7   3       37.92       33.54      5.01 o 
  12   7   3      180.60      201.29     10.41 o 
   0   8   3      423.91      433.79      8.10 o 
   1   8   3      213.58      202.65      4.60 o 
   2   8   3      407.15      412.99      6.73 o 
   3   8   3      733.00      747.60      8.69 o 
   4   8   3       28.86       28.53      2.40 o 
   5   8   3      179.98      173.85      3.58 o 
   6   8   3      629.51      626.52     10.49 o 
   7   8   3       87.09       76.71      9.48 o 
   8   8   3      542.17      554.16      9.72 o 
   9   8   3       38.48       30.19      4.14 o 
  10   8   3      271.40      290.80      6.85 o 
  11   8   3       49.04       45.44      6.94 o 
   0   9   3      629.89      616.92     11.06 o 
   1   9   3       94.77       91.73      4.02 o 
   2   9   3      465.59      464.74      6.59 o 
   3   9   3      975.34      979.21     11.98 o 
   4   9   3      313.28      308.68      5.58 o 
   5   9   3       16.24       12.41      2.79 o 
   6   9   3      217.47      210.71      5.56 o 
   7   9   3        7.07        4.09      1.85 o 
   8   9   3      132.09      143.26      8.06 o 
   9   9   3       81.13       80.87     10.86 o 
  10   9   3      245.14      242.33      8.32 o 
   0  10   3       74.14       73.75      4.97 o 
   1  10   3      661.26      673.52      8.77 o 
   2  10   3      463.00      442.94      6.42 o 
   3  10   3       38.42       34.71      2.10 o 
   4  10   3      312.59      297.33      7.44 o 
   5  10   3      102.84       96.43      7.93 o 
   6  10   3      266.59      268.54      6.76 o 
   7  10   3       76.61       65.00      7.30 o 
   8  10   3       49.31       40.04      6.53 o 
   9  10   3      253.46      262.38     11.63 o 
  10  10   3       35.85       29.79      5.21 o 
   0  11   3       44.92       38.05      6.18 o 
   1  11   3      296.44      295.37      6.14 o 
   2  11   3      663.62      659.76      9.95 o 
   3  11   3      363.13      372.25      6.70 o 
   4  11   3       94.35      101.78      7.02 o 
   5  11   3      234.46      215.44      5.69 o 
   6  11   3       87.06       87.39      7.99 o 
   7  11   3      240.12      269.05      7.01 o 
   8  11   3       84.98       69.37     12.26 o 
   9  11   3       13.38       11.27      3.83 o 
   0  12   3     1059.00     1144.39     30.91 o 
   1  12   3       76.26       75.53      9.67 o 
   2  12   3      157.84      157.56      7.64 o 
   3  12   3      146.88      150.40      5.29 o 
   4  12   3       69.40       59.16      8.05 o 
   5  12   3      103.57       84.81      6.95 o 
   6  12   3      112.49      100.29      9.22 o 
   7  12   3        9.52        9.60      2.92 o 
   0  13   3      207.87      208.54     22.46 o 
   1  13   3      153.61      176.70      9.67 o 
   2  13   3      114.05      103.23     15.61 o 
   3  13   3      175.20      167.59      8.26 o 
   4  13   3       93.41       95.58     13.54 o 
   5  13   3      111.28      108.74     17.70 o 
   6  13   3       29.66       23.54      5.51 o 
   0  14   3       60.24       62.70     15.23 o 
   1  14   3       68.00       66.30      9.62 o 
   2  14   3       72.78       60.28      9.25 o 
   3  14   3      103.72      103.93     10.71 o 
   0   0   4    13844.75    15506.74    245.09 o 
   1   0   4      282.58      275.52      6.61 o 
   2   0   4     3107.37     2784.62     37.23 o 
   3   0   4       58.14       50.29      2.08 o 
   4   0   4      285.70      319.71      4.98 o 
   5   0   4     1292.93     1333.23     25.77 o 
   6   0   4     1590.95     1795.08     88.31 o 
   7   0   4      205.15      212.22      7.50 o 
   8   0   4     2094.71     2208.42     44.96 o 
   9   0   4      139.39      115.94     12.67 o 
  10   0   4       23.28       24.43      8.74 o 
  11   0   4       91.34       88.38     23.50 o 
  12   0   4       58.05       53.65     14.41 o 
  13   0   4      273.71      299.56     24.57 o 
   0   1   4      691.34      707.91     16.04 o 
   1   1   4     1190.26     1020.60      8.21 o 
   2   1   4      684.03      717.51      6.01 o 
   3   1   4      687.70      731.40      7.14 o 
   4   1   4      342.49      337.60      4.53 o 
   5   1   4      656.28      671.09     12.34 o 
   6   1   4      204.86      197.87      4.73 o 
   7   1   4      668.18      637.37     13.34 o 
   8   1   4      357.64      330.22      9.97 o 
   9   1   4      188.54      176.39     12.85 o 
  10   1   4      365.62      358.17     14.49 o 
  11   1   4      221.01      232.02     10.42 o 
  12   1   4       25.28       23.87      6.13 o 
  13   1   4       63.52       73.66     12.40 o 
   0   2   4     3860.88     3461.78     38.70 o 
   1   2   4     4374.30     3933.32     33.95 o 
   2   2   4     2382.67     2237.45     20.03 o 
   3   2   4      394.52      405.28      4.73 o 
   4   2   4      323.15      298.88      4.25 o 
   5   2   4      368.26      358.33      6.76 o 
   6   2   4       16.78       17.00      3.17 o 
   7   2   4        8.47        5.99      3.23 o 
   8   2   4       47.37       47.79      7.18 o 
   9   2   4       56.04       59.28     11.13 o 
  10   2   4      173.66      173.16      8.79 o 
  11   2   4       25.22       21.86      5.92 o 
  12   2   4       84.21       94.30     17.58 o 
  13   2   4      111.53      113.79     18.72 o 
   0   3   4      856.77      824.70     12.61 o 
   1   3   4     5463.54     5341.95     46.81 o 
   2   3   4     3017.07     2941.18     17.43 o 
   3   3   4       11.31        9.09      1.44 o 
   4   3   4     1254.49     1340.31     15.21 o 
   5   3   4      421.43      445.01      9.38 o 
   6   3   4      348.28      361.29      7.27 o 
   7   3   4       90.44       92.64     11.03 o 
   8   3   4        7.20        9.37      6.57 o 
   9   3   4      458.68      477.99     15.76 o 
  10   3   4        5.13        7.60      4.98 o 
  11   3   4      218.46      227.70      8.88 o 
  12   3   4        5.73       11.80      5.32 o 
  13   3   4       11.71       12.17      6.02 o 
   0   4   4     5422.53     5523.77     61.41 o 
   1   4   4     1231.74     1260.02     16.92 o 
   2   4   4      998.06     1064.38      8.21 o 
   3   4   4     2477.42     2455.48     24.03 o 
   4   4   4      452.24      469.73      7.15 o 
   5   4   4      622.04      647.79     10.32 o 
   6   4   4      746.17      769.49     13.96 o 
   7   4   4      103.59      112.25      5.95 o 
   8   4   4      223.10      216.92      7.90 o 
   9   4   4      476.24      490.16     11.52 o 
  10   4   4      388.14      388.44      8.91 o 
  11   4   4       60.89       52.62     10.09 o 
  12   4   4       14.53       16.78      6.12 o 
  13   4   4      163.24      130.46     30.63 o 
   0   5   4      427.80      469.87      9.46 o 
   1   5   4     1572.39     1695.27     17.39 o 
   2   5   4      345.55      396.96      6.71 o 
   3   5   4      812.90      834.78     10.24 o 
   4   5   4      174.67      189.98      4.54 o 
   5   5   4       36.48       39.13      4.23 o 
   6   5   4       39.46       39.29      4.26 o 
   7   5   4      762.00      786.67     13.18 o 
   8   5   4       78.47       63.71      8.85 o 
   9   5   4      567.37      553.11     10.15 o 
  10   5   4       89.35       94.59     13.62 o 
  11   5   4      322.00      331.55      8.85 o 
  12   5   4        9.39        4.02      5.37 o 
   0   6   4      262.46      229.38      5.00 o 
   1   6   4      369.34      323.90      5.37 o 
   2   6   4       24.77       32.48      3.29 o 
   3   6   4      379.09      426.56      7.04 o 
   4   6   4      567.15      584.25      7.84 o 
   5   6   4      112.71      118.90      4.28 o 
   6   6   4      255.51      248.60      5.99 o 
   7   6   4      608.58      592.76      9.50 o 
   8   6   4       21.17       22.62      4.87 o 
   9   6   4      681.70      698.31     10.46 o 
  10   6   4      109.09      100.71      8.60 o 
  11   6   4        9.44        8.44      3.84 o 
  12   6   4       64.38       60.26     15.87 o 
   0   7   4      100.06       91.72      4.34 o 
   1   7   4      867.78      922.20     11.56 o 
   2   7   4      646.44      719.73     10.48 o 
   3   7   4     1592.63     1692.47     24.12 o 
   4   7   4      185.95      173.85      4.21 o 
   5   7   4       81.67       73.67      3.35 o 
   6   7   4      496.76      515.79     11.36 o 
   7   7   4      500.90      496.41      8.02 o 
   8   7   4       95.90       84.66      8.75 o 
   9   7   4       54.80       62.94      7.45 o 
  10   7   4       15.51       17.60      3.68 o 
  11   7   4       41.90       35.52      5.34 o 
   0   8   4      286.14      302.51     11.12 o 
   1   8   4       76.36       73.28      4.03 o 
   2   8   4      152.36      155.90      4.00 o 
   3   8   4      896.89      929.22     19.32 o 
   4   8   4      162.53      173.53      5.28 o 
   5   8   4      367.00      341.85      7.48 o 
   6   8   4        3.98        6.38      2.40 o 
   7   8   4       43.57       48.92      5.80 o 
   8   8   4       46.06       34.27      4.22 o 
   9   8   4      121.92      115.61      6.95 o 
  10   8   4      145.20      115.46     17.81 o 
  11   8   4       43.37       42.83      6.70 o 
   0   9   4      734.58      740.21     12.48 o 
   1   9   4      116.57      121.63      3.37 o 
   2   9   4      399.41      384.88      7.40 o 
   3   9   4       39.88       40.92      5.11 o 
   4   9   4      108.87      120.31      9.34 o 
   5   9   4      184.24      191.02      5.57 o 
   6   9   4       51.78       52.64      6.30 o 
   7   9   4       23.28       15.43      3.46 o 
   8   9   4        1.76        5.36      2.36 o 
   9   9   4        9.97       12.61      3.30 o 
  10   9   4       25.30       18.58      4.30 o 
   0  10   4     1755.36     1648.92     18.24 o 
   1  10   4       77.51       71.53      4.08 o 
   2  10   4       34.31       43.23      4.89 o 
   3  10   4      558.96      557.03     10.08 o 
   4  10   4      303.34      277.29      6.91 o 
   5  10   4      182.89      184.83      5.76 o 
   6  10   4       24.40       20.89      4.06 o 
   7  10   4      108.17      129.96      9.24 o 
   8  10   4      198.27      205.57      6.42 o 
   9  10   4       26.72       23.28      5.60 o 
   0  11   4       40.60       40.50      6.77 o 
   1  11   4      518.73      531.42      8.43 o 
   2  11   4      318.96      321.42      8.70 o 
   3  11   4       20.08       22.84      3.46 o 
   4  11   4        0.51        3.09      2.05 o 
   5  11   4       34.43       25.76      4.51 o 
   6  11   4       18.47       12.45      2.79 o 
   7  11   4      334.92      332.85      9.06 o 
   8  11   4       62.19       63.83     10.30 o 
   0  12   4       42.09       42.15      9.94 o 
   1  12   4       87.63       83.56     10.60 o 
   2  12   4       32.79       30.77      5.70 o 
   3  12   4       51.85       45.91      7.16 o 
   4  12   4       48.70       42.24      6.63 o 
   5  12   4       94.01       84.83      7.02 o 
   6  12   4       26.90       22.48      5.31 o 
   7  12   4        7.93        8.14      2.53 o 
   0  13   4      138.05      127.95     11.45 o 
   1  13   4        8.72        8.91      4.07 o 
   2  13   4      104.22       98.57     16.82 o 
   3  13   4       72.79       64.68      9.66 o 
   4  13   4      139.55      147.02      9.16 o 
   5  13   4       31.40       22.41      4.50 o 
   0  14   4        0.34       -4.79      6.91 o 
   1  14   4        4.14        4.35      3.62 o 
   2  14   4       70.96       70.41     10.29 o 
   3  14   4      222.43      279.52      7.79 o 
   1   0   5       95.56       94.08      2.55 o 
   2   0   5      141.04      131.19      3.04 o 
   3   0   5       12.19       11.79      2.14 o 
   4   0   5      311.04      335.01     10.91 o 
   5   0   5      427.38      447.45     10.36 o 
   6   0   5      949.01      944.57     25.41 o 
   7   0   5       61.09       47.94      8.33 o 
   8   0   5      103.24       89.56     14.21 o 
   9   0   5      104.52      105.48     22.89 o 
  10   0   5        1.88        9.77      6.61 o 
  11   0   5       47.12       53.63     12.91 o 
  12   0   5       27.31       29.84      6.70 o 
  13   0   5      105.38       83.44     23.30 o 
   0   1   5       13.16        8.42      1.94 o 
   1   1   5     3786.82     3656.65     32.81 o 
   2   1   5     1603.42     1565.20     23.80 o 
   3   1   5      853.66      852.08      6.94 o 
   4   1   5      214.78      202.21      3.78 o 
   5   1   5      290.25      285.90      3.96 o 
   6   1   5      953.65      941.55     22.41 o 
   7   1   5        3.95        4.20      1.79 o 
   8   1   5       28.26       25.09      4.52 o 
   9   1   5      263.59      270.97     15.74 o 
  10   1   5      439.96      412.39     11.39 o 
  11   1   5      551.33      629.46     18.24 o 
  12   1   5      170.82      148.24     28.56 o 
  13   1   5       29.40       20.24      6.48 o 
   0   2   5     4500.05     4241.41     37.50 o 
   1   2   5     2761.21     2808.40     30.39 o 
   2   2   5      325.95      326.45      3.85 o 
   3   2   5     1474.57     1457.87     10.80 o 
   4   2   5      235.85      228.64      3.78 o 
   5   2   5       59.26       48.43      2.51 o 
   6   2   5      118.89      120.94      7.91 o 
   7   2   5      100.42      105.21      8.82 o 
   8   2   5      496.09      496.31     13.22 o 
   9   2   5      166.82      156.76     24.87 o 
  10   2   5      167.53      183.66     11.29 o 
  11   2   5      499.81      494.74     12.27 o 
  12   2   5       22.80       13.39      5.40 o 
  13   2   5      138.07      113.76     19.07 o 
   0   3   5      107.99       97.73      3.43 o 
   1   3   5     1272.13     1347.57     18.20 o 
   2   3   5     1405.97     1437.30     17.50 o 
   3   3   5      596.60      659.11      7.47 o 
   4   3   5       46.64       51.70      2.27 o 
   5   3   5       45.72       47.58      2.68 o 
   6   3   5       13.23       16.45      3.93 o 
   7   3   5       79.01       77.24     11.64 o 
   8   3   5      185.02      207.80     17.55 o 
   9   3   5      159.39      175.10     11.38 o 
  10   3   5      261.41      274.88      9.26 o 
  11   3   5      104.22       82.61     18.37 o 
  12   3   5       27.78       25.35      7.58 o 
   0   4   5     1792.99     1840.95     47.58 o 
   1   4   5     2839.30     2799.55     35.55 o 
   2   4   5     1563.13     1582.15     21.42 o 
   3   4   5      206.02      212.75      3.29 o 
   4   4   5      102.70      110.52      3.01 o 
   5   4   5      379.04      368.06      5.72 o 
   6   4   5       21.99       19.33      3.62 o 
   7   4   5      607.74      640.85     15.91 o 
   8   4   5      241.07      254.93      6.72 o 
   9   4   5       17.38       12.45      3.61 o 
  10   4   5       25.45       19.97      5.87 o 
  11   4   5       10.40       10.84      4.64 o 
  12   4   5      299.68      314.41      9.53 o 
   0   5   5      327.42      273.16      4.67 o 
   1   5   5      601.65      600.52      7.21 o 
   2   5   5       53.71       56.60      3.08 o 
   3   5   5        7.05        8.41      1.37 o 
   4   5   5       61.04       50.57      2.98 o 
   5   5   5      133.55      118.56      3.28 o 
   6   5   5      309.24      295.19      6.16 o 
   7   5   5     1260.75     1358.85     23.49 o 
   8   5   5      437.31      451.88     12.30 o 
   9   5   5      194.48      185.27     10.50 o 
  10   5   5      127.18      116.55      9.56 o 
  11   5   5       31.83       23.69      4.80 o 
  12   5   5        9.01        8.05      4.11 o 
   0   6   5      484.60      530.57     11.84 o 
   1   6   5      346.07      379.79      6.06 o 
   2   6   5      489.89      493.25      7.49 o 
   3   6   5      631.35      631.69      9.54 o 
   4   6   5      654.14      673.76      9.98 o 
   5   6   5      426.06      399.89      7.03 o 
   6   6   5      576.15      555.46     10.00 o 
   7   6   5      216.93      201.03      5.24 o 
   8   6   5      171.18      158.29      5.57 o 
   9   6   5       66.54       63.09      7.58 o 
  10   6   5       31.97       30.49      4.59 o 
  11   6   5       14.27       12.01      3.70 o 
  12   6   5        8.83        8.56      6.83 o 
   0   7   5      154.64      161.00      7.84 o 
   1   7   5      228.69      216.68      3.47 o 
   2   7   5      654.40      681.71     11.35 o 
   3   7   5      206.20      196.32      4.38 o 
   4   7   5      615.77      619.59     10.11 o 
   5   7   5     2098.89     2250.35     32.21 o 
   6   7   5      890.75      894.44     11.36 o 
   7   7   5      603.42      624.01     10.90 o 
   8   7   5      205.00      198.28      5.98 o 
   9   7   5       38.29       28.38      5.42 o 
  10   7   5       65.81       50.40      6.56 o 
  11   7   5      161.57      157.52     12.59 o 
   0   8   5      183.22      168.93      6.05 o 
   1   8   5     1144.93     1127.90     13.24 o 
   2   8   5       55.09       61.74      5.39 o 
   3   8   5     1255.63     1365.01     18.53 o 
   4   8   5     1245.49     1260.40     15.79 o 
   5   8   5      106.84       98.24      8.27 o 
   6   8   5        4.75        5.57      1.56 o 
   7   8   5      448.57      478.37      8.36 o 
   8   8   5        4.23        4.23      3.25 o 
   9   8   5      127.31      118.55     13.26 o 
  10   8   5      127.91      151.30     13.05 o 
   0   9   5        6.09        2.77      4.12 o 
   1   9   5      224.54      222.80      4.31 o 
   2   9   5     2569.67     2643.23     23.29 o 
   3   9   5      843.86      842.15     15.98 o 
   4   9   5      154.19      173.97      6.08 o 
   5   9   5      171.72      193.42      6.23 o 
   6   9   5      103.88      126.90     11.94 o 
   7   9   5       20.94       16.53      2.78 o 
   8   9   5      143.46      137.05      8.44 o 
   9   9   5       71.26       57.67      9.30 o 
  10   9   5       86.16       69.13     10.05 o 
   0  10   5     1490.40     1522.39     42.29 o 
   1  10   5      109.26      113.34      5.00 o 
   2  10   5       86.94       80.05      5.59 o 
   3  10   5      109.18      106.71      5.19 o 
   4  10   5       46.15       45.84      5.20 o 
   5  10   5       31.18       33.33      4.94 o 
   6  10   5       46.61       47.51      5.66 o 
   7  10   5       19.15       18.15      3.55 o 
   8  10   5      113.34      120.68     10.77 o 
   9  10   5      136.62      139.04     14.05 o 
   0  11   5        1.14        3.96      3.76 o 
   1  11   5      127.39      125.77      5.86 o 
   2  11   5       43.32       47.84      6.14 o 
   3  11   5      168.72      165.18      6.95 o 
   4  11   5       39.13       33.06      4.88 o 
   5  11   5       32.41       33.79      4.88 o 
   6  11   5        9.35        8.30      2.66 o 
   7  11   5      149.77      168.00      6.80 o 
   8  11   5      141.22      160.04      9.06 o 
   0  12   5       91.10       82.75     15.58 o 
   1  12   5      133.57      142.91      9.27 o 
   2  12   5      228.55      239.45      7.54 o 
   3  12   5       76.76       72.45     10.79 o 
   4  12   5       91.01       66.84     11.37 o 
   5  12   5       18.22       25.01      4.88 o 
   6  12   5      234.07      250.91      7.59 o 
   0  13   5      283.92      308.12     14.62 o 
   1  13   5      118.79      128.08     11.67 o 
   2  13   5       36.27       37.93      5.72 o 
   3  13   5       38.67       29.20      4.64 o 
   4  13   5       31.59       27.60      6.07 o 
   5  13   5       82.09       67.00     13.54 o 
   0  14   5        5.03        7.53      3.84 o 
   1  14   5        1.60        6.55      2.35 o 
   0   0   6      354.71      398.40     14.92 o 
   1   0   6      716.87      734.96     15.33 o 
   2   0   6       41.65       45.83      3.13 o 
   3   0   6      176.02      170.03      4.51 o 
   4   0   6      120.29      129.34      5.12 o 
   5   0   6     1122.51     1092.63     23.11 o 
   6   0   6      121.18      107.79      9.08 o 
   7   0   6      184.87      165.31     13.73 o 
   8   0   6       13.35       10.32      4.94 o 
   9   0   6        9.65        7.53      6.12 o 
  10   0   6        8.06       10.70      6.93 o 
  11   0   6      228.11      222.98     16.18 o 
  12   0   6       12.76        8.52      7.58 o 
   0   1   6     3158.07     2898.64     52.38 o 
   1   1   6      656.91      697.75      8.93 o 
   2   1   6     1053.44     1011.12     14.40 o 
   3   1   6      779.48      781.71      9.39 o 
   4   1   6      589.80      634.97      7.89 o 
   5   1   6      259.88      250.70      5.92 o 
   6   1   6      127.34      116.59      4.06 o 
   7   1   6       31.12       34.93      9.21 o 
   8   1   6       14.23       17.39      5.26 o 
   9   1   6      147.29      163.35     13.11 o 
  10   1   6       47.29       35.84      7.14 o 
  11   1   6       71.72       75.62     16.31 o 
  12   1   6       24.59       20.27      6.40 o 
   0   2   6      136.53      162.52      2.98 o 
   1   2   6     1537.32     1510.04     17.62 o 
   2   2   6      829.27      852.24      9.13 o 
   3   2   6     1733.36     1812.49     38.51 o 
   4   2   6     1167.23     1185.04     14.31 o 
   5   2   6     1187.93     1206.85     16.65 o 
   6   2   6      112.69      105.43      5.39 o 
   7   2   6       60.97       77.16     10.62 o 
   8   2   6      108.90      116.54      9.75 o 
   9   2   6       92.84       98.70     17.77 o 
  10   2   6       85.75       70.99     13.79 o 
  11   2   6        3.22        6.61      3.40 o 
  12   2   6       15.51       13.40      6.65 o 
   0   3   6     1255.79     1361.14     25.77 o 
   1   3   6     1854.21     2001.82     24.77 o 
   2   3   6     1461.49     1558.49     19.65 o 
   3   3   6      200.73      212.50      2.59 o 
   4   3   6       84.01       90.38      3.26 o 
   5   3   6       65.90       66.77      4.75 o 
   6   3   6      148.77      143.49      6.13 o 
   7   3   6        0.81        3.02      3.03 o 
   8   3   6      273.56      267.65     11.50 o 
   9   3   6       87.60       94.21     17.48 o 
  10   3   6      611.96      677.12     28.38 o 
  11   3   6        5.84        6.10      5.06 o 
  12   3   6      142.02      136.29     13.20 o 
   1   4   6     1762.80     1836.05     24.53 o 
   2   4   6      242.72      255.71      2.96 o 
   3   4   6       39.26       38.51      2.60 o 
   4   4   6      966.00      988.12     12.42 o 
   5   4   6        1.46        2.72      1.03 o 
   6   4   6       24.46       28.89      3.87 o 
   7   4   6      396.39      358.31      9.39 o 
   8   4   6      563.67      571.33     10.27 o 
   9   4   6      256.51      231.20     11.09 o 
  10   4   6      100.03       96.54      7.67 o 
  11   4   6      104.35       78.68     14.20 o 
  12   4   6       13.23        9.00      3.58 o 
   0   5   6       11.93       19.53      2.95 o 
   1   5   6      255.62      237.44      2.29 o 
   2   5   6      341.94      360.76      4.66 o 
   3   5   6     1000.82     1032.28     12.32 o 
   4   5   6     1010.68     1018.56     12.68 o 
   5   5   6        9.39        8.93      1.40 o 
   6   5   6       71.54       66.94      6.23 o 
   7   5   6      697.11      724.35      8.62 o 
   8   5   6      465.68      453.65      9.33 o 
   9   5   6       91.55       82.11      6.01 o 
  10   5   6        8.86        8.67      3.31 o 
  11   5   6       38.34       29.40      6.74 o 
  12   5   6       52.32       50.40     11.94 o 
   0   6   6        0.00        0.68      1.20 o 
   1   6   6      733.61      707.01      9.52 o 
   2   6   6      215.47      212.95      3.93 o 
   3   6   6       82.99       91.30      3.18 o 
   4   6   6       95.54       88.56      2.55 o 
   5   6   6      556.38      585.61      8.07 o 
   6   6   6       70.92       69.12      5.35 o 
   7   6   6      609.21      635.04      9.54 o 
   8   6   6      670.66      692.01      8.36 o 
   9   6   6      438.06      439.63      7.80 o 
  10   6   6      133.98      125.46     10.57 o 
  11   6   6       97.75       90.24      8.71 o 
   0   7   6        3.22        3.97      3.38 o 
   1   7   6      135.59      134.57      4.46 o 
   2   7   6      103.99      104.74      3.68 o 
   3   7   6      330.33      333.21      5.78 o 
   4   7   6      992.47     1032.07     19.79 o 
   5   7   6       95.10       91.83      3.52 o 
   6   7   6      594.93      597.90      8.90 o 
   7   7   6      207.46      187.54      7.36 o 
   8   7   6       33.62       27.40      4.76 o 
   9   7   6      148.06      163.62      6.96 o 
  10   7   6       87.79       69.28     11.88 o 
  11   7   6       31.89       36.56      5.67 o 
   0   8   6       23.47       19.14      4.95 o 
   1   8   6      292.45      305.41      5.57 o 
   2   8   6      492.35      523.61      7.44 o 
   3   8   6       89.71       89.78      5.57 o 
   4   8   6      169.58      168.63      7.04 o 
   5   8   6     1157.00     1179.32     13.75 o 
   6   8   6      132.29      134.50      6.10 o 
   7   8   6      282.47      300.47      7.36 o 
   8   8   6       94.60       85.80     13.02 o 
   9   8   6      209.16      206.17      7.73 o 
  10   8   6       66.25       53.20      8.78 o 
   0   9   6      321.33      353.78     12.59 o 
   1   9   6       93.84       88.80     10.64 o 
   2   9   6      314.05      292.86      9.70 o 
   3   9   6      325.45      331.00      5.94 o 
   4   9   6      402.67      411.24      6.37 o 
   5   9   6      368.34      349.89      6.32 o 
   6   9   6       97.35       93.91      8.78 o 
   7   9   6      105.87      114.10      9.93 o 
   8   9   6       30.26       28.29      4.16 o 
   9   9   6       38.46       24.51      4.44 o 
   0  10   6      914.01      931.34     23.17 o 
   1  10   6      192.94      201.24      6.55 o 
   2  10   6      289.53      302.84      7.23 o 
   3  10   6       11.59        5.62      2.80 o 
   4  10   6      139.33      115.78      7.19 o 
   5  10   6      109.85      100.47     13.21 o 
   6  10   6       54.21       53.69      8.40 o 
   7  10   6      231.32      248.67      6.40 o 
   8  10   6       77.59       74.37     10.31 o 
   0  11   6      332.71      309.32      8.55 o 
   1  11   6        4.26        4.43      2.70 o 
   2  11   6      439.49      440.31      8.47 o 
   3  11   6      216.18      217.33      7.55 o 
   4  11   6       67.02       51.76      7.79 o 
   5  11   6      115.18      115.67      7.79 o 
   6  11   6       72.09       59.96      8.04 o 
   7  11   6       61.22       53.48      7.24 o 
   0  12   6       21.27       15.07      4.71 o 
   1  12   6       63.28       56.99      8.40 o 
   2  12   6       62.10       69.90      9.63 o 
   3  12   6        0.09        5.05      2.10 o 
   4  12   6       35.35       37.06      6.52 o 
   5  12   6       38.44       38.39      6.09 o 
   6  12   6       46.88       39.36      6.76 o 
   0  13   6        0.44        3.76      3.71 o 
   1  13   6        1.90        6.27      2.99 o 
   2  13   6       12.19       13.49      3.44 o 
   3  13   6       75.95       73.69     11.52 o 
   4  13   6       44.41       35.49      7.23 o 
   1   0   7      263.41      276.48      6.02 o 
   2   0   7      285.26      274.73      6.51 o 
   3   0   7     1296.85     1400.51     22.93 o 
   4   0   7        2.50        3.84      2.61 o 
   5   0   7       64.31       60.15      6.66 o 
   6   0   7       30.35       26.49      5.01 o 
   7   0   7      124.41      138.63     26.22 o 
   8   0   7      429.86      446.62     41.07 o 
   9   0   7      453.25      451.58     23.36 o 
  10   0   7      316.03      281.91     15.35 o 
  11   0   7       82.52       55.78     23.33 o 
  12   0   7      198.66      223.34     28.03 o 
   0   1   7      222.33      198.05      6.69 o 
   1   1   7      129.42      135.49      2.63 o 
   2   1   7      758.43      805.04     10.89 o 
   3   1   7      218.99      214.72      3.12 o 
   4   1   7       97.13       96.16      3.80 o 
   5   1   7      156.44      151.22      5.48 o 
   6   1   7      209.02      220.90     10.64 o 
   7   1   7     1113.85     1164.12     26.17 o 
   8   1   7      194.91      191.68     13.57 o 
   9   1   7      245.94      227.88     17.70 o 
  10   1   7       33.27       47.21      7.91 o 
  11   1   7       35.72       33.11      9.02 o 
  12   1   7       19.68       17.87      6.15 o 
   0   2   7       24.68       22.07      3.62 o 
   1   2   7      129.78      133.24      2.37 o 
   2   2   7     1023.73      958.64      9.94 o 
   3   2   7      597.27      604.23      7.37 o 
   4   2   7      182.54      176.60      3.14 o 
   5   2   7      302.40      309.34      7.69 o 
   6   2   7      142.00      142.15      8.03 o 
   7   2   7        0.25       -3.10      3.29 o 
   8   2   7      484.18      493.07     20.77 o 
   9   2   7      110.91      144.46     12.26 o 
  10   2   7       85.18       95.81     13.95 o 
  11   2   7      131.83      110.44     20.18 o 
  12   2   7      114.54      115.07     12.20 o 
   0   3   7        0.76        1.90      1.09 o 
   1   3   7      618.49      582.30      7.07 o 
   2   3   7      371.67      383.49      4.74 o 
   3   3   7      858.59      865.95      9.43 o 
   4   3   7      217.13      214.56      3.20 o 
   5   3   7      911.98      937.39     16.67 o 
   6   3   7      137.31      129.12      5.99 o 
   7   3   7      223.59      234.11     10.53 o 
   8   3   7       79.56       75.47     11.99 o 
   9   3   7       27.08       25.81      8.25 o 
  10   3   7       35.64       35.28      8.07 o 
  11   3   7       64.11       65.43     11.84 o 
  12   3   7      107.80       79.99     18.76 o 
   0   4   7      241.92      258.30      5.07 o 
   1   4   7      347.25      363.28      4.39 o 
   2   4   7       26.95       25.52      2.39 o 
   3   4   7      643.83      663.73      7.83 o 
   4   4   7      621.06      629.46      9.19 o 
   5   4   7      583.70      577.31      8.73 o 
   6   4   7      514.88      529.99     12.07 o 
   7   4   7      139.79      135.19      7.00 o 
   8   4   7       99.06       99.84      6.79 o 
   9   4   7       10.26        6.44      3.59 o 
  10   4   7      281.49      291.26      9.39 o 
  11   4   7       11.34        8.58      3.16 o 
   0   5   7        0.44        0.72      1.17 o 
   1   5   7      854.59      890.69     11.06 o 
   2   5   7     1465.54     1609.39     21.20 o 
   3   5   7      596.12      617.08      9.60 o 
   4   5   7       53.34       46.85      3.08 o 
   5   5   7       62.47       61.31      3.68 o 
   6   5   7     1934.75     2065.81     32.65 o 
   7   5   7      164.85      166.71      6.50 o 
   8   5   7      370.75      364.66      7.16 o 
   9   5   7       34.16       30.02      5.66 o 
  10   5   7       30.45       25.30      5.45 o 
  11   5   7       66.17       53.91     11.27 o 
   0   6   7       75.60       72.26      3.08 o 
   1   6   7      517.28      508.44      6.82 o 
   2   6   7        9.02        9.19      2.25 o 
   3   6   7       96.25       90.28      3.83 o 
   4   6   7      391.10      400.31      7.38 o 
   5   6   7      359.77      337.42      4.74 o 
   6   6   7     1257.05     1318.28     16.95 o 
   7   6   7      211.35      209.21      5.63 o 
   8   6   7      405.28      392.75      6.72 o 
   9   6   7       87.97       75.89     10.64 o 
  10   6   7       29.45       25.10      5.15 o 
  11   6   7        1.88        4.28      2.86 o 
   0   7   7      158.06      181.76      7.78 o 
   1   7   7      175.52      164.19      3.93 o 
   2   7   7      481.35      449.84      6.86 o 
   3   7   7       55.08       47.55      5.14 o 
   4   7   7      293.24      284.78      6.68 o 
   5   7   7      105.30      110.57      5.11 o 
   6   7   7       17.65       14.31      3.10 o 
   7   7   7       58.13       60.33      7.76 o 
   8   7   7       19.83       18.35      3.13 o 
   9   7   7      125.07      120.78     10.01 o 
  10   7   7       60.44       45.08      8.68 o 
   0   8   7      245.39      253.36      7.88 o 
   1   8   7      363.81      344.93      7.21 o 
   2   8   7      360.62      337.98      5.46 o 
   3   8   7      517.75      473.55      8.76 o 
   4   8   7      102.76      105.06      4.75 o 
   5   8   7       77.71       80.71      9.03 o 
   6   8   7       83.63       71.56      9.00 o 
   7   8   7      189.74      167.13      6.63 o 
   8   8   7        2.40        6.35      2.51 o 
   9   8   7       86.51       78.85      9.77 o 
   0   9   7      159.99      134.31      9.71 o 
   1   9   7      109.45      101.26      5.12 o 
   2   9   7      231.05      245.16      6.06 o 
   3   9   7      489.17      489.36      9.54 o 
   4   9   7      284.68      270.95      6.37 o 
   5   9   7       29.14       31.28      4.69 o 
   6   9   7       49.42       40.60      6.54 o 
   7   9   7       66.03       70.84      6.89 o 
   8   9   7       29.70       27.22      4.60 o 
   9   9   7      488.59      538.13     11.37 o 
   0  10   7        0.78        4.43      4.16 o 
   1  10   7      250.13      258.37      8.57 o 
   2  10   7      234.00      243.85      7.93 o 
   3  10   7      123.22      113.44      9.34 o 
   4  10   7      164.25      176.82      6.76 o 
   5  10   7      122.04      112.08     10.37 o 
   6  10   7      347.59      378.57     10.32 o 
   7  10   7       79.17       74.10     11.10 o 
   8  10   7       87.45       85.21     13.58 o 
   0  11   7      123.54       93.93     20.46 o 
   1  11   7       10.07       10.29      3.11 o 
   2  11   7       11.85       16.63      3.77 o 
   3  11   7      215.71      214.77      7.65 o 
   4  11   7       59.99       45.26      8.77 o 
   5  11   7      111.29      116.87     10.48 o 
   6  11   7      185.05      188.81      8.11 o 
   0  12   7      189.37      205.81     11.24 o 
   1  12   7      120.35      120.69      8.97 o 
   2  12   7       18.29       21.42      4.52 o 
   3  12   7       25.31       21.27      4.69 o 
   4  12   7      104.02      114.06     12.40 o 
   5  12   7       23.10       19.89      4.57 o 
   0  13   7        9.34        7.23      4.74 o 
   1  13   7       29.66       20.46      4.67 o 
   2  13   7       18.57       18.84      3.58 o 
   0   0   8      389.74      328.72     21.07 o 
   1   0   8       19.33       20.01      3.12 o 
   2   0   8      316.68      318.29      8.24 o 
   3   0   8      390.84      356.70      9.59 o 
   4   0   8       42.46       44.01      6.27 o 
   5   0   8        8.66       10.43      2.90 o 
   6   0   8        0.18        4.30      2.93 o 
   7   0   8      122.78      110.61      7.21 o 
   8   0   8     1057.88     1163.32     78.93 o 
   9   0   8        0.91        4.44      9.12 o 
  10   0   8     1046.58     1156.30     23.91 o 
  11   0   8      112.61       82.12     27.16 o 
   0   1   8      155.07      145.13      4.81 o 
   1   1   8      120.00      119.54      6.42 o 
   2   1   8     1199.85     1164.26     20.35 o 
   3   1   8      609.24      587.81     10.49 o 
   4   1   8      252.20      244.95      4.94 o 
   5   1   8       32.63       36.41      2.99 o 
   6   1   8      178.55      171.54      8.81 o 
   7   1   8      143.07      141.91      9.18 o 
   8   1   8      649.00      659.60     21.43 o 
   9   1   8       78.71       76.48     12.75 o 
  10   1   8      324.78      353.63     13.10 o 
  11   1   8      306.09      300.94     14.73 o 
   0   2   8        0.07        2.23      1.63 o 
   1   2   8      319.01      312.36      4.90 o 
   2   2   8      389.26      411.87      5.85 o 
   3   2   8       86.04       94.12      2.08 o 
   4   2   8      280.42      261.75      4.89 o 
   5   2   8      877.84      874.88     13.62 o 
   6   2   8      760.18      765.94     13.88 o 
   7   2   8      115.71      120.34      5.81 o 
   8   2   8      223.76      220.57      9.63 o 
   9   2   8       41.64       47.62      8.75 o 
  10   2   8      759.87      774.90     21.27 o 
  11   2   8       10.87        8.99      3.97 o 
   0   3   8       64.99       60.27      2.58 o 
   1   3   8     1624.88     1793.61     25.03 o 
   2   3   8       73.58       73.57      2.03 o 
   3   3   8      210.02      222.65      3.33 o 
   4   3   8      249.16      258.39      4.45 o 
   5   3   8      239.33      240.81      5.29 o 
   6   3   8      608.57      577.91      8.06 o 
   7   3   8      309.88      316.11      8.52 o 
   8   3   8      187.39      180.55      8.64 o 
   9   3   8      194.25      197.00     10.01 o 
  10   3   8      179.38      193.41     15.65 o 
  11   3   8      114.29      139.17     12.01 o 
   0   4   8      112.24      100.09      2.91 o 
   1   4   8      290.56      279.61      4.00 o 
   2   4   8       54.91       56.86      2.02 o 
   3   4   8      510.84      525.59      6.36 o 
   4   4   8      117.86      113.28      4.63 o 
   5   4   8      286.94      272.40      5.16 o 
   6   4   8      123.69      122.23      4.47 o 
   7   4   8      873.53      877.30     14.43 o 
   8   4   8       99.56      102.49     10.56 o 
   9   4   8       37.10       32.96      6.16 o 
  10   4   8      324.94      366.07      9.35 o 
  11   4   8        5.23       12.35      3.80 o 
   0   5   8       66.43       67.05      3.12 o 
   1   5   8       24.05       24.98      2.54 o 
   2   5   8      582.38      565.40      6.56 o 
   3   5   8      156.76      168.69      5.06 o 
   4   5   8       96.40      100.32      3.99 o 
   5   5   8      815.14      821.10     10.15 o 
   6   5   8      435.71      438.95      7.89 o 
   7   5   8      111.47      113.09      7.80 o 
   8   5   8      201.29      186.39      5.18 o 
   9   5   8        0.65        4.22      2.94 o 
  10   5   8       63.50       52.17      9.25 o 
  11   5   8        0.40        5.22      3.72 o 
   0   6   8       95.18      103.78      2.82 o 
   1   6   8      332.72      353.19      5.62 o 
   2   6   8      801.17      797.24      8.62 o 
   3   6   8      153.32      146.17      3.84 o 
   4   6   8      518.60      533.52      8.25 o 
   5   6   8       10.38       11.32      2.28 o 
   6   6   8      575.74      619.86     12.18 o 
   7   6   8      100.15      105.24      6.62 o 
   8   6   8      543.53      550.22     10.59 o 
   9   6   8       42.09       38.43      5.06 o 
  10   6   8       75.00       73.02     10.37 o 
   0   7   8      131.70      141.16      4.61 o 
   1   7   8      459.91      502.30      7.56 o 
   2   7   8       93.47       98.12      3.94 o 
   3   7   8       62.99       66.91      6.47 o 
   4   7   8      422.69      386.97      6.99 o 
   5   7   8      265.78      267.57     10.38 o 
   6   7   8      172.64      165.16      7.33 o 
   7   7   8        2.09        4.47      2.30 o 
   8   7   8      339.94      333.95      8.68 o 
   9   7   8      414.77      443.38     11.52 o 
  10   7   8       52.58       41.34      7.49 o 
   0   8   8      266.36      264.77     12.65 o 
   1   8   8      181.44      177.86      6.62 o 
   2   8   8       52.63       39.69      4.24 o 
   3   8   8      106.34      117.39      5.44 o 
   4   8   8      127.90      108.86      5.27 o 
   5   8   8      112.94      109.94      4.97 o 
   6   8   8        8.79        8.67      2.51 o 
   7   8   8       34.70       34.09      5.82 o 
   8   8   8       76.56       69.68      8.63 o 
   9   8   8       33.35       23.85      4.70 o 
   0   9   8      364.51      363.41      9.21 o 
   1   9   8       50.02       47.34      6.26 o 
   2   9   8      217.92      206.61      6.07 o 
   3   9   8       51.22       49.03      6.25 o 
   4   9   8      212.55      230.92      6.91 o 
   5   9   8       60.07       57.27      7.67 o 
   6   9   8       34.74       36.03      6.09 o 
   7   9   8        5.21        4.34      2.81 o 
   8   9   8       51.17       45.01      6.89 o 
   0  10   8      747.06      760.29     35.15 o 
   1  10   8       37.83       37.54      4.90 o 
   2  10   8      223.18      230.65      6.03 o 
   3  10   8      491.60      516.94     10.91 o 
   4  10   8      125.33      143.09      6.37 o 
   5  10   8      134.00      143.13      6.88 o 
   6  10   8       93.49       88.46      8.97 o 
   7  10   8       23.01       23.38      4.62 o 
   0  11   8       38.70       47.33     12.85 o 
   1  11   8       39.31       32.63      6.15 o 
   2  11   8        5.94        4.74      2.09 o 
   3  11   8       53.96       51.03      6.81 o 
   4  11   8       99.43       76.35     12.37 o 
   5  11   8       37.67       38.46      6.78 o 
   6  11   8       10.97        6.66      3.18 o 
   0  12   8      144.15      151.73      9.82 o 
   1  12   8       53.19       53.90      9.42 o 
   2  12   8        8.89       11.36      6.24 o 
   3  12   8       71.68       79.93      8.51 o 
   1   0   9     1615.12     1673.60     63.05 o 
   2   0   9        0.75        2.39      1.21 o 
   3   0   9      363.60      390.94      8.91 o 
   4   0   9      339.52      321.91      9.03 o 
   5   0   9        5.94        5.22      2.51 o 
   6   0   9       45.33       43.74      7.82 o 
   7   0   9        6.39       10.19      3.69 o 
   8   0   9      535.96      566.99     18.17 o 
   9   0   9       65.71       66.10     18.59 o 
  10   0   9       26.95       31.31     13.54 o 
  11   0   9       18.38       26.83      8.80 o 
   0   1   9      370.62      366.47     12.76 o 
   1   1   9      865.08      896.46     13.43 o 
   2   1   9      456.76      458.33      6.93 o 
   3   1   9      474.20      470.46      6.46 o 
   4   1   9      157.36      155.30      3.71 o 
   5   1   9      235.22      222.60      9.13 o 
   6   1   9        7.65        6.86      2.19 o 
   7   1   9      325.66      340.22      9.93 o 
   8   1   9      199.55      180.99      8.60 o 
   9   1   9      140.58      152.95      7.54 o 
  10   1   9      538.89      591.59     23.05 o 
  11   1   9       47.38       46.82      9.78 o 
   0   2   9      138.92      144.16      7.77 o 
   1   2   9      288.39      274.20      5.99 o 
   2   2   9        6.28        6.11      1.25 o 
   3   2   9      162.19      164.83      4.14 o 
   4   2   9      341.71      352.08      4.63 o 
   5   2   9      441.13      434.57      8.35 o 
   6   2   9      410.99      398.83     10.04 o 
   7   2   9        5.41        7.51      2.90 o 
   8   2   9      436.89      463.00     11.25 o 
   9   2   9      131.25      139.02     18.04 o 
  10   2   9      516.08      512.54     11.67 o 
  11   2   9       18.42       18.83      8.17 o 
   0   3   9      168.66      151.49      8.24 o 
   1   3   9       69.33       63.81      3.82 o 
   2   3   9      155.74      149.35      3.40 o 
   3   3   9      235.95      224.46      4.00 o 
   4   3   9      727.93      716.55      8.59 o 
   5   3   9      114.45      115.31      3.88 o 
   6   3   9      233.98      218.65      7.08 o 
   7   3   9      170.88      169.27      4.65 o 
   8   3   9      871.64      861.11     16.07 o 
   9   3   9       36.93       42.06      9.05 o 
  10   3   9      207.04      219.46     18.09 o 
  11   3   9       96.46       77.82     15.85 o 
   0   4   9       35.22       33.03      2.85 o 
   1   4   9      240.13      248.04      4.67 o 
   2   4   9      455.96      477.93      7.05 o 
   3   4   9      106.90       97.57      3.47 o 
   4   4   9      211.83      201.99      3.89 o 
   5   4   9      219.83      200.57      4.24 o 
   6   4   9      206.38      198.24      4.05 o 
   7   4   9      312.10      305.49      8.45 o 
   8   4   9       19.38       20.52      4.46 o 
   9   4   9      202.19      200.91     11.59 o 
  10   4   9       45.25       29.06      7.15 o 
   0   5   9      964.94      892.79     20.01 o 
   1   5   9      508.72      546.46      6.45 o 
   2   5   9       17.23       17.85      2.40 o 
   3   5   9       83.96       75.41      4.78 o 
   4   5   9       17.51       21.40      2.75 o 
   5   5   9      457.32      452.78      8.53 o 
   6   5   9       25.24       26.41      3.47 o 
   7   5   9       14.35       11.51      2.26 o 
   8   5   9        5.20        8.87      3.04 o 
   9   5   9       22.40       17.93      4.17 o 
  10   5   9      181.49      193.51     12.18 o 
   0   6   9     1599.00     1664.47     14.34 o 
   1   6   9      735.36      792.80      8.06 o 
   2   6   9      442.65      439.70      7.21 o 
   3   6   9      364.68      342.12      7.31 o 
   4   6   9      139.80      135.69      4.52 o 
   5   6   9      211.95      208.41      5.10 o 
   6   6   9       44.43       37.80      5.92 o 
   7   6   9       75.35       66.43      8.36 o 
   8   6   9        8.86        8.55      2.69 o 
   9   6   9       22.94       22.00      4.31 o 
   0   7   9      168.54      169.50      7.58 o 
   1   7   9      364.59      298.62      7.18 o 
   2   7   9       12.54       15.87      2.45 o 
   3   7   9       32.38       37.03      4.80 o 
   4   7   9      147.44      178.17      5.04 o 
   5   7   9       37.07       31.83      4.28 o 
   6   7   9      213.61      221.74      8.14 o 
   7   7   9      341.60      355.31      9.36 o 
   8   7   9       12.45       13.84      3.48 o 
   9   7   9       18.07       14.49      4.92 o 
   0   8   9       36.75       26.37      5.95 o 
   1   8   9      122.90      104.24      5.66 o 
   2   8   9      235.95      219.54      5.79 o 
   3   8   9       17.55       22.07      4.03 o 
   4   8   9       27.60       32.81      4.50 o 
   5   8   9       50.62       46.80      7.16 o 
   6   8   9       15.34       12.24      3.55 o 
   7   8   9       33.58       30.77      5.23 o 
   8   8   9       58.91       49.71      8.14 o 
   0   9   9        2.17        7.29      2.83 o 
   1   9   9       61.43       61.57      6.37 o 
   2   9   9       42.70       34.59      5.51 o 
   3   9   9       32.06       30.85      5.48 o 
   4   9   9      144.36      134.22      6.62 o 
   5   9   9       18.32       14.89      3.78 o 
   6   9   9       14.61       10.71      2.98 o 
   7   9   9        6.21        8.14      2.85 o 
   0  10   9       27.75       25.68      6.44 o 
   1  10   9      228.58      250.35     12.49 o 
   2  10   9       71.58       61.87      9.38 o 
   3  10   9      277.49      311.95      6.90 o 
   4  10   9       32.13       29.82      5.13 o 
   5  10   9       30.44       30.78      7.14 o 
   6  10   9       13.34        7.32      3.34 o 
   0  11   9      197.92      212.75     11.41 o 
   1  11   9      205.35      215.89      8.65 o 
   2  11   9      157.01      158.54      9.34 o 
   3  11   9        3.81        6.01      2.66 o 
   4  11   9       26.36       17.60      4.50 o 
   0  12   9       40.10       38.65     12.17 o 
   1  12   9      386.13      429.58     14.90 o 
   0   0  10     1535.80     1621.27     42.97 o 
   1   0  10      487.31      502.86     21.95 o 
   2   0  10      517.57      538.84      9.96 o 
   3   0  10       67.76       58.82      7.78 o 
   4   0  10       86.33       83.78      4.47 o 
   5   0  10      195.07      202.60      8.94 o 
   6   0  10        8.58        6.30      2.78 o 
   7   0  10        0.77        3.93      2.85 o 
   8   0  10        2.20        4.34      4.91 o 
   9   0  10      183.47      217.09     20.22 o 
  10   0  10        1.83       13.64     11.82 o 
   0   1  10      211.51      219.80     20.03 o 
   1   1  10       81.16       84.71      3.96 o 
   2   1  10     1231.26     1289.36     25.97 o 
   3   1  10      436.83      443.51     11.57 o 
   4   1  10      218.40      214.51      5.74 o 
   5   1  10      783.27      793.92     12.28 o 
   6   1  10      471.30      462.55      9.70 o 
   7   1  10       43.99       38.60      5.32 o 
   8   1  10      211.73      233.90     10.99 o 
   9   1  10       14.69       13.54      3.59 o 
  10   1  10       37.63       39.14      9.19 o 
   0   2  10      289.51      290.96      8.37 o 
   1   2  10      174.00      190.54      5.99 o 
   2   2  10     1391.29     1430.76     16.41 o 
   3   2  10      857.58      854.12     14.32 o 
   4   2  10       80.89       83.61      4.77 o 
   5   2  10       53.28       48.93      5.74 o 
   6   2  10        3.80        4.28      2.08 o 
   7   2  10       68.06       61.87      8.70 o 
   8   2  10      109.42       98.72      8.00 o 
   9   2  10      116.26      148.28      7.95 o 
  10   2  10       11.86       11.15      3.12 o 
   0   3  10       83.16       79.52      8.49 o 
   1   3  10       11.43       12.13      1.72 o 
   2   3  10      266.42      257.22      4.47 o 
   3   3  10       46.53       52.85      3.60 o 
   4   3  10      578.90      574.19      9.30 o 
   5   3  10      165.75      168.78      5.38 o 
   6   3  10      108.83      102.94      5.78 o 
   7   3  10      128.48      123.47     10.40 o 
   8   3  10       22.68       15.31      4.34 o 
   9   3  10       24.28       20.04      4.44 o 
  10   3  10       60.00       55.81     11.29 o 
   0   4  10       15.38       19.32      5.14 o 
   1   4  10      129.67      141.89      4.10 o 
   2   4  10      224.05      242.09      6.57 o 
   3   4  10      115.24      111.53      4.61 o 
   4   4  10       66.41       66.03      5.65 o 
   5   4  10      250.11      250.20      5.15 o 
   6   4  10      147.23      143.51      5.10 o 
   7   4  10       37.56       36.57      6.28 o 
   8   4  10       72.59       68.77      7.24 o 
   9   4  10       69.69       56.64     12.48 o 
   0   5  10      134.62      139.72      5.99 o 
   1   5  10      526.66      521.89      8.47 o 
   2   5  10      603.37      597.86      7.35 o 
   3   5  10      303.79      316.38      7.11 o 
   4   5  10      710.86      673.65      8.25 o 
   5   5  10      154.21      178.54      5.46 o 
   6   5  10       22.62       22.27      3.26 o 
   7   5  10      252.85      260.83      8.01 o 
   8   5  10       21.66       21.63      6.11 o 
   9   5  10      183.88      192.71     10.28 o 
   0   6  10      660.90      573.22      9.59 o 
   1   6  10      856.08      837.89     10.55 o 
   2   6  10      287.18      296.64      5.73 o 
   3   6  10       82.45       71.43      5.34 o 
   4   6  10      217.94      223.30      6.08 o 
   5   6  10      298.98      311.05      6.28 o 
   6   6  10       86.62       84.34      7.22 o 
   7   6  10      182.97      173.12     18.36 o 
   8   6  10      308.88      309.58      7.50 o 
   9   6  10       13.37       15.17      4.32 o 
   0   7  10      495.24      490.48     10.06 o 
   1   7  10        4.98        5.49      1.83 o 
   2   7  10       38.65       32.58      4.90 o 
   3   7  10      113.99      101.91      4.68 o 
   4   7  10       92.62       99.25      7.69 o 
   5   7  10       78.18       82.11      6.48 o 
   6   7  10       17.10       18.44      3.30 o 
   7   7  10        5.78        7.57      2.93 o 
   8   7  10       35.18       32.31      6.98 o 
   0   8  10       51.70       65.04      6.21 o 
   1   8  10       27.30       32.15      5.56 o 
   2   8  10       12.09        9.91      2.62 o 
   3   8  10        4.79        5.05      2.50 o 
   4   8  10       27.98       20.23      3.78 o 
   5   8  10       89.06       98.41      8.18 o 
   6   8  10       11.92       11.47      3.39 o 
   7   8  10       23.95       25.09      5.14 o 
   0   9  10      167.89      187.90     14.84 o 
   1   9  10      369.61      362.62      7.46 o 
   2   9  10        3.37        1.65      1.97 o 
   3   9  10        6.07        3.52      3.34 o 
   4   9  10        4.89        4.07      2.79 o 
   5   9  10      153.20      173.42     15.07 o 
   6   9  10      142.57      171.42     11.31 o 
   0  10  10       32.28       27.75      9.65 o 
   1  10  10       16.01       22.01      4.20 o 
   2  10  10       77.93       79.02     11.32 o 
   3  10  10       11.24       11.93      4.13 o 
   4  10  10       13.12       13.07      4.13 o 
   0  11  10       57.88       51.55     14.15 o 
   1  11  10      103.48      104.14     15.93 o 
   2  11  10       46.67       48.15      9.66 o 
   1   0  11        9.31        8.00      4.01 o 
   2   0  11     1418.44     1360.52     19.70 o 
   3   0  11      129.40      135.38      6.50 o 
   4   0  11       22.37       24.19      6.99 o 
   5   0  11      195.05      211.46     13.05 o 
   6   0  11        0.50        2.81      3.68 o 
   7   0  11        8.04        8.65      4.58 o 
   8   0  11        1.39        2.77      3.31 o 
   9   0  11        0.33        7.47      4.66 o 
   0   1  11     2195.40     2320.15     25.34 o 
   1   1  11      104.36       99.45     13.22 o 
   2   1  11       11.71       12.47      2.70 o 
   3   1  11      317.25      324.12     10.37 o 
   4   1  11      408.00      422.49     10.75 o 
   5   1  11      232.20      252.63      9.16 o 
   6   1  11       77.51       77.30     10.60 o 
   7   1  11       79.26       81.03      9.79 o 
   8   1  11       43.52       32.70      7.60 o 
   9   1  11       58.61       61.30     14.53 o 
   0   2  11      482.29      502.80     13.91 o 
   1   2  11      255.28      262.87      4.57 o 
   2   2  11      354.86      345.59      7.70 o 
   3   2  11     1263.45     1347.44     16.33 o 
   4   2  11      211.86      206.37      6.66 o 
   5   2  11      195.78      203.41      6.99 o 
   6   2  11       80.31       82.95      7.88 o 
   7   2  11       31.84       24.95      6.08 o 
   8   2  11      234.51      239.15      8.66 o 
   9   2  11       59.18       54.33     10.48 o 
   0   3  11       11.66        8.50      2.56 o 
   1   3  11        1.33        1.00      2.00 o 
   2   3  11       24.94       26.13      3.49 o 
   3   3  11       20.96       16.41      3.38 o 
   4   3  11       88.40       78.83      9.40 o 
   5   3  11        6.62        5.43      1.81 o 
   6   3  11      237.26      232.49      6.44 o 
   7   3  11      304.95      327.55      7.24 o 
   8   3  11      167.31      161.09     18.41 o 
   9   3  11       92.75       75.21     16.03 o 
   0   4  11      326.79      317.24      8.79 o 
   1   4  11      160.37      150.73      4.61 o 
   2   4  11       29.60       30.67      4.59 o 
   3   4  11      377.63      355.67      5.82 o 
   4   4  11      152.42      135.37      5.56 o 
   5   4  11      392.99      371.96     10.92 o 
   6   4  11      252.81      258.21      8.91 o 
   7   4  11       63.84       56.52      9.90 o 
   8   4  11      166.45      164.83     19.04 o 
   9   4  11       41.33       34.50      8.41 o 
   0   5  11      498.66      563.84      9.92 o 
   1   5  11      112.07       90.27      5.61 o 
   2   5  11      403.71      359.52      6.24 o 
   3   5  11      382.07      383.63      8.40 o 
   4   5  11      101.94      102.61      6.34 o 
   5   5  11       93.50      123.22     12.36 o 
   6   5  11      155.95      142.07      8.64 o 
   7   5  11       86.38       81.99     13.91 o 
   8   5  11        1.48        8.55      3.98 o 
   0   6  11      288.06      312.93     18.65 o 
   1   6  11        1.31        4.29      3.40 o 
   2   6  11      120.53      107.91      6.24 o 
   3   6  11       75.36       59.20      9.89 o 
   4   6  11      356.45      357.49      9.26 o 
   5   6  11       12.78       10.58      2.77 o 
   6   6  11      125.77      117.57     10.35 o 
   7   6  11       48.77       42.07      8.00 o 
   0   7  11      184.84      175.07     14.02 o 
   1   7  11       19.79       13.24      3.55 o 
   2   7  11       81.68       86.95      5.47 o 
   3   7  11       13.85       15.82      4.59 o 
   4   7  11      198.66      212.11      7.60 o 
   5   7  11       49.32       53.00      8.19 o 
   6   7  11       30.11       26.59      6.03 o 
   7   7  11       11.67       11.86      3.75 o 
   0   8  11        8.00        3.73      4.66 o 
   1   8  11       34.50       31.27      5.83 o 
   2   8  11       44.27       44.21      7.82 o 
   3   8  11       18.10       17.85      4.89 o 
   4   8  11      109.47      115.48      7.81 o 
   5   8  11       71.41       69.74     11.86 o 
   6   8  11       30.31       25.55      7.84 o 
   0   9  11        6.46        8.68      4.82 o 
   1   9  11      114.54      110.72     10.66 o 
   2   9  11       13.92       10.66      3.23 o 
   3   9  11       35.50       25.17      7.64 o 
   4   9  11      140.45      163.82      8.54 o 
   0  10  11      113.22      135.23     14.12 o 
   1  10  11        1.90        7.83      3.78 o 
   2  10  11       85.41      102.26     14.55 o 
   0   0  12      300.97      282.80     12.75 o 
   1   0  12      565.95      589.35     17.28 o 
   2   0  12      298.26      314.76     15.10 o 
   3   0  12       44.43       35.58      9.28 o 
   4   0  12        2.47       11.88      4.19 o 
   5   0  12       15.35       18.43      5.29 o 
   6   0  12      334.76      384.40     12.00 o 
   7   0  12        2.21        5.59      3.28 o 
   8   0  12       20.39       14.45      7.95 o 
   0   1  12      561.11      551.96     15.51 o 
   1   1  12      656.18      666.66     19.71 o 
   2   1  12      179.50      180.10      6.96 o 
   3   1  12      116.04      112.92      9.64 o 
   4   1  12        0.11        5.40      3.08 o 
   5   1  12       88.62       79.88     11.39 o 
   6   1  12       58.64       53.60      9.73 o 
   7   1  12       64.34       62.04     10.00 o 
   8   1  12        2.52        7.16      4.08 o 
   0   2  12       78.36       90.09     17.34 o 
   1   2  12      134.48      141.81     15.34 o 
   2   2  12      165.51      168.79      9.06 o 
   3   2  12      185.97      175.86      8.58 o 
   4   2  12        4.67        5.50      2.04 o 
   5   2  12      103.53       92.40     13.00 o 
   6   2  12      111.21       98.70     10.05 o 
   7   2  12      201.99      201.25      7.64 o 
   8   2  12      212.83      228.74      8.56 o 
   0   3  12      213.80      229.07     22.73 o 
   1   3  12      101.44      125.02     14.22 o 
   2   3  12       81.27       87.11     13.20 o 
   3   3  12       14.10       10.67      3.15 o 
   4   3  12      356.94      342.59     10.17 o 
   5   3  12      200.87      197.87      6.08 o 
   6   3  12      237.70      251.80     10.57 o 
   7   3  12       70.46       60.14     10.42 o 
   8   3  12       33.11       27.10      5.53 o 
   0   4  12       68.29       68.92     15.48 o 
   1   4  12       23.71       16.22      4.02 o 
   2   4  12       73.38       79.55      7.82 o 
   3   4  12       29.18       23.01      4.60 o 
   4   4  12       65.59       64.83      9.62 o 
   5   4  12      176.49      172.95      8.74 o 
   6   4  12       12.64       11.87      4.94 o 
   7   4  12       89.61       98.06      9.56 o 
   0   5  12       18.53        8.12      4.66 o 
   1   5  12       27.58       21.54      6.06 o 
   2   5  12       16.39       15.14      5.01 o 
   3   5  12       58.31       53.27      8.59 o 
   4   5  12       27.50       24.63      4.84 o 
   5   5  12       38.37       37.82      6.53 o 
   6   5  12       18.57       20.96      5.36 o 
   7   5  12        8.81       11.52      4.26 o 
   0   6  12       83.02       91.82     20.17 o 
   1   6  12       57.22       58.71     11.17 o 
   2   6  12       48.40       42.74      9.23 o 
   3   6  12       40.29       36.63      8.18 o 
   4   6  12        0.66        1.69      2.49 o 
   5   6  12        2.28        4.46      3.38 o 
   6   6  12       25.79       19.59      5.03 o 
   0   7  12       13.66       25.35     10.83 o 
   1   7  12       31.78       16.80      8.43 o 
   2   7  12      244.78      265.17     11.14 o 
   3   7  12       55.34       76.99      9.74 o 
   4   7  12       85.97       72.89     17.18 o 
   5   7  12      229.61      232.64      9.80 o 
   0   8  12       26.91       17.60     13.72 o 
   1   8  12       61.46       43.52      9.36 o 
   2   8  12       24.84       21.97      6.94 o 
   3   8  12       73.19       85.79     15.45 o 
   4   8  12       58.57       59.00      9.61 o 
   0   9  12       45.77       37.10     14.00 o 
   1   9  12       35.14       35.03     12.07 o 
   2   9  12       60.91       53.41     12.29 o 
   1   0  13        5.55        7.93      5.60 o 
   2   0  13      168.69      168.36     12.94 o 
   3   0  13      109.65       96.74      9.71 o 
   4   0  13      113.79      110.24     13.60 o 
   5   0  13        9.54       15.87      7.49 o 
   6   0  13      141.13      141.82     14.81 o 
   7   0  13      213.75      263.27     33.25 o 
   0   1  13       43.90       42.70      9.42 o 
   1   1  13      145.76      158.64      9.49 o 
   2   1  13      111.31      124.96     10.86 o 
   3   1  13      149.17      141.01     11.69 o 
   4   1  13       21.98       22.68      4.70 o 
   5   1  13       78.62       79.71     10.44 o 
   6   1  13        5.94        8.56      2.98 o 
   7   1  13      150.34      186.47      9.99 o 
   0   2  13       56.13       52.64     12.26 o 
   1   2  13      157.86      166.50     11.42 o 
   2   2  13       53.19       44.92      8.04 o 
   3   2  13      134.28      117.90      9.76 o 
   4   2  13       12.22       12.30      3.66 o 
   5   2  13       31.13       27.99      5.10 o 
   6   2  13       45.05       46.86      7.82 o 
   7   2  13      107.77      108.50     10.65 o 
   0   3  13      175.16      173.16     11.32 o 
   1   3  13       33.24       26.16      4.53 o 
   2   3  13      150.59      142.89     10.83 o 
   3   3  13       30.24       29.12      4.52 o 
   4   3  13      160.35      178.66      8.23 o 
   5   3  13       98.81       74.25     12.33 o 
   6   3  13       31.84       23.57      6.61 o 
   0   4  13        0.09        1.71      3.97 o 
   1   4  13      487.92      552.87     10.45 o 
   2   4  13       43.39       45.99      7.25 o 
   3   4  13        9.69        9.85      3.47 o 
   4   4  13       21.99       20.98      5.54 o 
   5   4  13       45.84       34.44      6.50 o 
   6   4  13       43.19       60.91     12.90 o 
   0   5  13      140.43      160.96     33.14 o 
   1   5  13      136.45      157.15     29.82 o 
   2   5  13       99.55       91.53     15.54 o 
   3   5  13        8.88       11.27      3.94 o 
   4   5  13      116.54      122.31     13.46 o 
   5   5  13      200.91      222.72     18.08 o 
   0   6  13       22.14       10.70      8.99 o 
   1   6  13      299.61      305.05     13.47 o 
   2   6  13       71.78       62.20     14.25 o 
   3   6  13        3.41        8.90      4.83 o 
   4   6  13       49.94       42.07      9.62 o 
   0   7  13        2.00        2.97     10.58 o 
   1   7  13       43.86       41.85     10.22 o 
   2   7  13       28.00       20.43      7.84 o 
   3   7  13      216.96      240.24     12.06 o 
   0   0  14        0.80        7.02      5.68 o 
   1   0  14        1.33        3.91      4.38 o 
   2   0  14       11.81       15.70      5.65 o 
   3   0  14        7.79        7.50      5.26 o 
   4   0  14      123.35      130.98     12.06 o 
   5   0  14        1.88        8.52      3.80 o 
   0   1  14       10.77        6.81      4.51 o 
   1   1  14       16.03       10.54      3.39 o 
   2   1  14      373.05      398.17     10.38 o 
   3   1  14       42.00       34.55      6.24 o 
   4   1  14       17.07       15.32      3.04 o 
   5   1  14       94.51      106.73     10.25 o 
   0   2  14        4.05        7.63      5.08 o 
   1   2  14       39.24       36.88      5.98 o 
   2   2  14       75.47       76.23     10.91 o 
   3   2  14       35.72       32.96      5.52 o 
   4   2  14       67.30       60.62     10.11 o 
   5   2  14       47.78       29.67      5.39 o 
   0   3  14       19.24       21.70      6.55 o 
   1   3  14       84.49       84.90     15.07 o 
   2   3  14       16.36       14.72      3.59 o 
   3   3  14       73.77       73.28     11.59 o 
   4   3  14       26.67       20.80      4.48 o 
   0   4  14       54.51       39.22     15.27 o 
   1   4  14       81.26       61.95     11.02 o 
   2   4  14      385.64      425.34     11.92 o 
   3   4  14      374.04      406.88     12.10 o 
   4   4  14        4.60        7.37      4.81 o 
   0   5  14      153.91      153.12     40.40 o 
   1   5  14       20.78       26.30      6.39 o 
   2   5  14       45.35       36.16      8.17 o 
   3   5  14      237.90      257.05     13.11 o 
   0   6  14        3.28        1.94     10.21 o 
   1   0  15        7.70       11.23      4.14 o 
   2   0  15        0.16        5.38      3.45 o 
   0   1  15        0.08        6.43      4.70 o 
   1   1  15      106.06      109.26     11.88 o 
   2   1  15       38.00       30.14      5.99 o 
   0   2  15      184.77      205.82     10.80 o 
   1   2  15       93.29       79.70     13.08 o 
   2   2  15        7.47        5.61      2.97 o 
   0   3  15      100.61      103.18     25.27 o 
                                                 
